# Supplementary material for: Apol9a regulates myogenic differentiation via the ERK1/2 pathway in C2C12 cells
Source: Front Pharmacol. 2022 Nov 23;13:942061. doi: 10.3389/fphar.2022.942061 (PMC9727217; doi:10.3389/fphar.2022.942061)
Supplement: Supplementary file 2 [file DataSheet4.XLSX]

## Sheet: Fig-4a
	si-NC						si-Apol9a
C14:0	0.881343	0.940023	0.899466	0.892472	0.888494	0.69091	0.575828	0.595483	0.621834	0.722975	0.741531	0.822236
C16:0	11.437	11.9192	11.3242	11.6983	11.9978	10.659	9.02216	9.90155	10.2288	10.8941	10.453	10.5284
C16:1	1.16797	1.03755	1.05376	1.41192	1.32027	1.02387	0.795237	0.887397	0.980197	0.634313	1.10372	1.04485
C18:0	14.3783	14.4149	15.1396	14.7303	14.7075	14.6652	12.2136	12.6055	13.2225	13.8373	13.3611	13.6145
C18:1	6.52513	7.4834	6.91164	6.58395	7.31859	7.53036	5.45771	6.23555	6.28848	6.37776	6.44332	6.60129
C18:2	23.3501	21.7847	24.222	20.5473	25.1002	24.5824	18.9963	20.1582	20.9891	22.3055	22.5718	23.0658
C20:4	5.62641	5.40762	5.37269	5.47673	6.06219	5.56959	4.58757	5.20073	5.85322	5.1166	5.2538	5.18336
C20:5	0.904254	1.04205	1.56396	0.655464	0.540026	1.60461	0.719359	0.813881	0.690279	0.749821	0.564289	0.521346
C22:6	2.90842	1.06774	3.39053	1.5679	2.69577	3.34774	1.59025	1.96697	0.775039	1.21511	0.940426	1.01938

## Sheet: Fig-4c
PC Intensity	si-NC								si-Apol9a
C16:0	1540384062	1724112731	1598380044	1594736689	9.5537e+08	8.81027e+08	1517732213	1228620084	1048133813	1057771451	9.00369e+08	9.05119e+08	9.41152e+08	9.57443e+08	1047677943	1000377064
C18:0	5.06687e+08	5.1058e+08	4.62345e+08	4.65399e+08	3.62538e+08	3.36515e+08	4.7071e+08	3.9179e+08	3.94394e+08	3.88308e+08	3.43286e+08	3.46437e+08	3.63491e+08	3.87032e+08	4.20864e+08	3.85477e+08
C18:2	3.87652e+08	3.8427e+08	3.80763e+08	375376664	3.02772e+08	2.69265e+08	3.76667e+08	3.27892e+08	326128056	3.22329e+08	2.76695e+08	2.79479e+08	2.84145e+08	2.83588e+08	3.10385e+08	2.91322e+08

## Sheet: Fig-4d
PE Intensity	si-NC								si-Apol9a
C16:0	1926032360	2160697578	1955958261	2048495524	1726360163	1271252687	2222021261	1996227591	1482427752	1457867298	1357600880	1080777195	1171153318	1451475599	1246901848	1503878835
C18:0	4033372785	4319724666	4192749196	3694668661	3383780117	2652620010	4202562105	3866442111	2795941495	2956666541	2886087289	2585310782	2874215066	2915571319	3042059641	2828737707
C22:6	8.89986e+08	1098558006	1045305118	880920969	9.07449e+08	5.56563e+08	1155228820	1016630095	6.85108e+08	7.55738e+08	7.96844e+08	6.11154e+08	8.0172e+08	7.66253e+08	573774724	6.67017e+08

## Sheet: Fig-4e
TG Intensity	si-NC								si-Apol9a
C16:0	11095323184	11171021968	10384184356	10199973454	9206150659	9076466454	11008408119	9952559438	7534816220	7862400305	8265832280	8420892710	7433499950	8562381683	9108314980	5229648642
C18:0	13308237646	12506130021	13081663106	14133600589	10946745055	11036404129	12698757479	12923913366	7395642699	8387333970	7648570822	9215997446	7517078688	10215547466	9679485602	5955300182
C18:2	48379452161	47224912420	45602593313	49661861366	41669576321	41250467160	45890262863	45810480777	31065256553	32820498411	34364969960	37302812782	29512339336	35854753491	39609875862	21963012639

## Sheet: Fig-4f
group	si-NC	si-NC	si-NC	si-NC	si-NC	si-NC	si-NC	si-NC	si-Apol9a	si-Apol9a	si-Apol9a	si-Apol9a	si-Apol9a	si-Apol9a	si-Apol9a	si-Apol9a
LipidIon	si-NC1	si-NC2	si-NC3	si-NC4	si-NC5	si-NC6	si-NC7	si-NC8	si-Apol9a-1	si-Apol9a-2	si-Apol9a-3	si-Apol9a-4	si-Apol9a-5	si-Apol9a-6	si-Apol9a-7	si-Apol9a-8
TG(18:0/16:0/18:0)	5.40566e+08	5.47507e+08	6.26614e+08	5.21968e+08	5.39871e+08	5.64742e+08	6.58181e+08	4.96798e+08	4.82869e+08	4.92227e+08	4.24217e+08	5.24135e+08	3.82085e+08	5.068e+08	4.48083e+08	2.87804e+08
TG(18:0/18:0/18:2)	9.22278e+08	9.18098e+08	8.65198e+08	8.24092e+08	6.7981e+08	7.52052e+08	1.27874e+09	1.17692e+09	5.54404e+08	5.50378e+08	6.28559e+08	6.01077e+08	5.51111e+08	6.41735e+08	6.76631e+08	3.77455e+08
TG(18:0/18:1/18:2)	1.15738e+09	8.91484e+08	8.33443e+08	8.19287e+08	6.84238e+08	7.63477e+08	8.56594e+08	9.24397e+08	5.52277e+08	5.53263e+08	6.95665e+08	5.99259e+08	5.37941e+08	6.54009e+08	6.84007e+08	3.69075e+08
TG(18:0/18:2/18:2)	2.3235e+09	2.5325e+09	2.26883e+09	2.30055e+09	2.00061e+09	1.73988e+09	2.30849e+09	1.69887e+09	1.70386e+09	1.38628e+09	1.43819e+09	1.76356e+09	1.62744e+09	1.57223e+09	1.66414e+09	1.14773e+09
TG(18:0/18:2/20:3)	2.77622e+09	2.6475e+09	3.08648e+09	3.01479e+09	1.84078e+09	2.2962e+09	2.08931e+09	2.88455e+09	1.45955e+09	2.16594e+09	1.59932e+09	1.5713e+09	1.63476e+09	2.49002e+09	2.17445e+09	1.44032e+09
TG(18:0/18:2/20:4)	1.88212e+09	1.89979e+09	1.80414e+09	3.01479e+09	2.04984e+09	2.17375e+09	1.85872e+09	2.27359e+09	6.94886e+08	1.67746e+09	1.54229e+09	1.54268e+09	1.54562e+09	1.89153e+09	2.12277e+09	1.17871e+09
TG(18:0/18:2/22:2)	7.59316e+08	7.48303e+08	5.50627e+08	6.75046e+08	6.01387e+08	4.26128e+08	6.25003e+08	6.11899e+08	4.02526e+08	4.35316e+08	3.28495e+08	4.17871e+08	3.14275e+08	3.7819e+08	4.2696e+08	2.88425e+08
TG(18:0/18:2/22:4)	4.84257e+08	4.43589e+08	4.54958e+08	4.26741e+08	3.96004e+08	3.84106e+08	4.61638e+08	4.66045e+08	2.93054e+08	3.03347e+08	1.62602e+08	3.33229e+08	1.98927e+08	3.73818e+08	3.74821e+08	1.94751e+08
TG(18:0e/18:1/18:2)	1.01821e+09	4.38202e+08	9.89054e+08	1.02189e+09	8.55032e+08	3.71744e+08	9.4119e+08	9.22524e+08	1.39589e+08	1.91253e+08	1.54505e+08	6.97064e+08	1.25777e+08	7.34865e+08	3.34561e+08	1.84041e+08
TG(18:0p/18:1/18:1)	1.4444e+09	1.43915e+09	1.60231e+09	1.51444e+09	1.29918e+09	1.56433e+09	1.62089e+09	1.46833e+09	1.11263e+09	6.31872e+08	6.7472e+08	1.16582e+09	5.9915e+08	9.72352e+08	7.73059e+08	4.86989e+08
TG(11:0/18:2/20:4)	1.21503e+09	1.21576e+09	1.07046e+09	1.0186e+09	9.41611e+08	1.20883e+09	1.2378e+09	1.11761e+09	8.30235e+08	8.21964e+08	9.84951e+08	1.03126e+09	7.57162e+08	1.10591e+09	1.1033e+09	5.01194e+08
TG(16:0/16:2/18:2)	7.8767e+08	8.18025e+08	7.7745e+08	8.34813e+08	7.15675e+08	7.32483e+08	7.98496e+08	7.65934e+08	5.44212e+08	6.01423e+08	4.75529e+08	5.88616e+08	5.51864e+08	5.18141e+08	6.61561e+08	3.15453e+08
TG(16:0/18:1/18:2)	3.13207e+09	3.1135e+09	2.84996e+09	2.91004e+09	2.46119e+09	2.50671e+09	3.13817e+09	2.74809e+09	1.81337e+09	2.06339e+09	2.25142e+09	2.26365e+09	1.92575e+09	2.29398e+09	2.43282e+09	1.40629e+09
TG(16:0/18:2/18:2)	2.81683e+09	2.78099e+09	2.5562e+09	2.43262e+09	2.36229e+09	2.16493e+09	2.67873e+09	2.47955e+09	1.98864e+09	2.04173e+09	2.15621e+09	2.1309e+09	1.93744e+09	2.20635e+09	2.3708e+09	1.36902e+09
TG(16:0/18:2/18:3)	2.68973e+09	2.78099e+09	2.5562e+09	2.43262e+09	2.25793e+09	2.16493e+09	2.67873e+09	2.47955e+09	1.98864e+09	1.94595e+09	2.15621e+09	2.1309e+09	1.93744e+09	2.19289e+09	2.31878e+09	1.346e+09
TG(16:1/18:1/18:2)	1.87821e+09	1.81847e+09	1.79265e+09	1.71648e+09	1.413e+09	1.60896e+09	1.77578e+09	1.70934e+09	1.20536e+09	1.20997e+09	1.38109e+09	1.30708e+09	1.21811e+09	1.42656e+09	1.47639e+09	8.36046e+08
TG(16:1/18:2/18:3)	1.28221e+09	9.53786e+08	8.73525e+08	8.4879e+08	7.78073e+08	9.06129e+08	1.20652e+09	8.68108e+08	6.51328e+08	6.61732e+08	6.97195e+08	6.9784e+08	5.86534e+08	7.55447e+08	7.98095e+08	5.72556e+08
TG(16:2/18:2/20:4)	2.46872e+09	2.49263e+09	2.2529e+09	2.29347e+09	2.22136e+09	2.34717e+09	2.33379e+09	2.35237e+09	1.87959e+09	1.92616e+09	2.02257e+09	1.95812e+09	1.79605e+09	2.24462e+09	2.3057e+09	1.19842e+09
TG(17:0/18:2/18:2)	1.04261e+09	1.38335e+09	1.71808e+09	1.825e+09	1.50563e+09	1.23504e+09	1.01083e+09	9.7077e+08	1.22282e+09	3.86052e+08	4.59376e+08	7.61537e+08	4.5613e+08	5.13211e+08	1.16246e+09	2.7223e+08
TG(18:1/14:0/18:2)	7.8767e+08	8.18025e+08	7.7745e+08	8.34813e+08	7.15675e+08	7.32483e+08	7.98496e+08	7.65934e+08	5.44212e+08	4.67739e+08	4.84878e+08	4.97081e+08	4.27274e+08	5.16362e+08	5.55209e+08	3.14419e+08
TG(18:1/18:1/18:2)	1.15738e+09	1.41948e+09	9.52919e+08	9.28638e+08	8.06403e+08	8.43473e+08	9.82129e+08	9.24397e+08	6.53323e+08	6.50641e+08	6.95665e+08	6.85615e+08	6.15729e+08	7.33334e+08	7.76406e+08	4.1966e+08
TG(18:1/18:2/18:2)	1.8173e+09	3.01029e+09	1.69562e+09	2.25557e+09	1.61855e+09	2.3559e+09	1.77643e+09	2.35505e+09	1.25913e+09	1.34166e+09	1.91257e+09	1.42437e+09	1.208e+09	1.99188e+09	2.30951e+09	8.82197e+08
TG(18:1/18:2/20:3)	1.67919e+09	1.62653e+09	3.41513e+09	2.55659e+09	2.98491e+09	1.71049e+09	1.89013e+09	3.35354e+09	1.04556e+09	2.63e+09	1.38247e+09	1.3985e+09	9.98658e+08	1.13732e+09	1.34727e+09	9.86883e+08
TG(18:2/14:1/18:2)	9.25594e+08	1.1248e+09	1.00203e+09	1.01858e+09	8.89187e+08	7.93451e+08	1.03118e+09	1.00002e+09	7.16548e+08	7.29224e+08	6.09194e+08	7.65828e+08	6.58292e+08	8.20482e+08	8.93979e+08	4.73968e+08
TG(18:2/17:3/18:2)	5.88951e+08	4.63169e+08	4.52767e+08	5.35074e+08	3.91871e+08	3.40323e+08	4.15923e+08	4.5094e+08	2.93574e+08	3.09943e+08	2.99233e+08	4.48922e+08	2.80605e+08	3.09157e+08	4.91058e+08	1.63225e+08
TG(18:2/18:2/20:4)	1.83052e+09	1.47385e+09	1.36998e+09	2.55659e+09	1.20972e+09	1.71049e+09	1.89013e+09	1.29235e+09	1.05732e+09	1.04837e+09	1.12288e+09	1.9795e+09	9.34303e+08	1.03033e+09	1.4439e+09	6.92026e+08
TG(18:2/18:2/21:6)	5.53297e+08	3.88513e+08	5.35193e+08	6.103e+08	6.39314e+08	5.95916e+08	5.46672e+08	5.24635e+08	1.2681e+09	4.53196e+08	1.2868e+09	1.30219e+09	1.12762e+09	4.84623e+08	4.2178e+08	6.59468e+08
TG(18:3/18:2/18:2)	3.00116e+09	3.17834e+09	2.786e+09	2.95906e+09	2.66217e+09	2.79975e+09	2.71985e+09	2.62262e+09	2.38338e+09	2.23094e+09	2.58162e+09	2.65201e+09	1.90075e+09	2.60927e+09	2.79789e+09	1.56872e+09
TG(20:3/18:2/18:2)	2.6565e+09	1.48435e+09	1.3692e+09	2.74317e+09	1.23707e+09	1.92694e+09	2.08502e+09	2.18953e+09	9.37975e+08	1.05504e+09	1.5621e+09	1.59516e+09	9.49915e+08	1.16006e+09	1.92721e+09	1.09122e+09
TG(20:5/18:2/18:2)	3.04554e+09	2.68961e+09	2.44044e+09	2.33935e+09	2.15133e+09	2.62976e+09	2.9477e+09	2.40996e+09	1.88756e+09	1.87033e+09	2.10783e+09	2.95871e+09	1.69147e+09	2.13624e+09	2.5472e+09	1.19322e+09
TG(22:5/17:3/18:2)	6.18377e+08	6.35296e+08	5.74795e+08	9.55701e+08	1.78045e+09	4.43825e+08	6.18863e+08	5.61566e+08	3.92514e+08	4.07644e+08	4.32616e+08	4.22467e+08	3.6105e+08	4.57404e+08	4.88772e+08	2.56412e+08
