# Supplementary material for: Apol9a regulates myogenic differentiation via the ERK1/2 pathway in C2C12 cells
Source: Front Pharmacol. 2022 Nov 23;13:942061. doi: 10.3389/fphar.2022.942061 (PMC9727217; doi:10.3389/fphar.2022.942061)
Supplement: Supplementary file 3 [file DataSheet6.XLSX]

## Sheet: Fig 6b
Relative protein level	si-NC			si-Apol9a			si-Apol9a-PD98059 (50μM)
MyHC	0.943181	0.778123	0.969298	0.556418	0.590341	0.488233	1.2515	0.88627	0.706191
MyoD	1.10158	0.949877	0.805402	0.670063	0.555845	0.659914	1.27666	0.857659	0.80624
MyoG	0.779806	0.745734	0.747946	0.259753	0.288048	0.414962	1.16432	0.659018	0.744096
p-ERK/ERK	0.847288	0.673942	0.70212	1.1796	1.21678	0.999609	0.369447	0.410538	0.48379

## Sheet: Fig 6c
Fusion index (%)
si-NC	si-Apol9a	si-Apol9a-PD98059 (50μM)
18.6364	7.69231	12.9412
17.5	7.90698	16.9811
15.9574	5.61224	14.5833
15.6757	5.20833	15.2174
15.7895	4.39024	11.4625
