# Supplementary material for: Apol9a regulates myogenic differentiation via the ERK1/2 pathway in C2C12 cells
Source: Front Pharmacol. 2022 Nov 23;13:942061. doi: 10.3389/fphar.2022.942061 (PMC9727217; doi:10.3389/fphar.2022.942061)
Supplement: Supplementary file 5 [file DataSheet3.XLSX]

## Sheet: Fig-3a
Relative Apol9a mRNA expression
si-NC	si-Apol9a
1.25498	0.498021
1.29721	0.501882
1.227	0.524417
1.12796	0.45996

## Sheet: Fig-3c
Relative mRNA Expression	si-NC			si-Apol9a
Myf5	1.12	0.97	1.15	0.66	0.78	0.72
MyoD	1.11	1.15	1.36	0.56	0.49	0.49
MyoG	1.07	1.4	1.32	0.51	0.43	0.43
MyHC	0.99	1.01	1.23	0.85	0.72	0.73

## Sheet: Fig-3d
Fusion index (%)
si-NC	si-Apol9a
14.2105	10.119
18.0233	8.55263
19.8953	10.4651
21.393	5.88235
19.774	11.8012
