# Supplementary material for: Apol9a regulates myogenic differentiation via the ERK1/2 pathway in C2C12 cells
Source: Front Pharmacol. 2022 Nov 23;13:942061. doi: 10.3389/fphar.2022.942061 (PMC9727217; doi:10.3389/fphar.2022.942061)
Supplement: Supplementary file 6 [file DataSheet5.XLSX]

## Sheet: Fig 5 Transcriptome data
Gene symbol	siNC-1	siNC-2	siNC-3	si-Apol9a-1	si-Apol9a-2	si-Apol9a-3
Gm10024	0.0001	0.0001	0.0001	0.0001	0.0001	0.0001
Ifi208	6.55337	3.24472	6.79974	4.85784	1.82011	2.85196
Wfdc17	16.9778	0.0001	1.40843	17.3046	18.2504	1.11783
Gm11696	0.0001	0.0001	0.0001	0.17799	0.167431	3.03353
9430060I03Rik	0.785827	0.0001	0.0001	0.0001	0.0001	0.155285
Gm12359	0.0001	0.0001	0.0001	0.175641	0.0001	0.0001
Gm10787	0.0001	0.0001	0.0001	0.0001	0.0001	0.0001
Prcd	0.0001	0.0001	0.0001	0.0001	0.577715	0.327326
F420014N23Rik	2.49151	0.241488	0.0001	0.718304	0.965201	0.0001
Gm10466	0.0001	0.0001	0.0001	0.0001	0.0001	0.0001
Gm10538	0.0001	0.0001	0.0001	0.0001	0.0001	0.0001
Myocos	0.0001	0.0001	0.0001	0.0001	0.0001	0.0001
Gm10754	0.0001	0.0001	0.0001	0.0001	0.0001	0.0001
Gm10516	1.27029	0.0001	0.0001	0.0942553	0.0001	0.0001
Cep85l	1.73002	0.646589	2.39858	1.78621	4.7388	7.27273
Gm10825	0.291897	0.0637112	1.30717	0.162325	0.0509651	0.0001
Gm2061	0.0001	0.0001	0.0001	0.0001	0.0001	0.0001
H2ac15	1.68851	2.94467	2.52111	0.0001	0.0001	0.0001
Tgtp2	8.01167	6.16424	16.0671	8.47153	4.88803	12.8449
Gm11563	0.0001	0.0001	0.0001	0.0001	0.0001	0.0001
Gm11595	0.0001	0.0001	0.0001	0.0001	0.0001	0.0001
Gm49918	0.0001	0.0001	0.0001	0.0001	0.0001	0.0001
Gap43	2.0262	2.65021	1.51271	0.0001	0.0001	0.0001
Kcnj13	0.0001	1.28685	0.0001	1.45856	0.343072	0.0001
Mroh2a	0.0001	0.0001	0.0001	0.0001	0.0001	0.0001
Gm9767	0.0001	0.0001	0.0001	0.0001	0.0001	0.0001
Gm3055	0.0001	0.0001	0.0001	0.0476326	0.0001	0.0001
Mfsd4b3-ps	0.745658	0.568956	0.0001	0.0001	0.0001	0.147351
Gm3233	0.0001	0.0001	0.0001	0.0001	0.0001	0.0001
Gm3238	0.0001	0.0001	0.0001	0.0001	0.0001	0.0001
Gm3250	0.0001	0.0001	0.0001	0.0001	0.0001	0.0001
Snhg15	33.6258	11.2399	30.9613	17.4481	26.9631	15.4963
Gm11978	0.0001	0.0001	0.0001	0.0001	0.0001	0.0001
Gm3285	0.0001	0.0001	0.0001	0.0001	0.0001	0.0001
Gm11938	0.0001	0.0001	0.0001	0.0001	0.0001	0.0001
Gm11937	0.0001	0.0001	0.0001	0.0001	0.0001	0.0001
Amd2	1.45115	2.25958	0.206443	0.0769302	1.59003	1.14646
Gal3st2b	0.0001	0.0001	0.629872	0.656673	0.0001	0.0001
Gm3646	0.0001	0.0001	0.0001	0.0001	0.0001	0.0001
Mir22hg	18.9747	33.5829	17.6722	16.8506	24.4304	12.4673
Cd300ld4	0.0001	0.0001	0.0001	0.0001	0.0001	0.0001
Cd300ld5	0.0001	0.0001	0.0001	0.0001	0.0001	0.0001
Olfr819	0.0001	0.0001	0.0001	0.0001	0.0001	0.0001
Gm4301	0.0001	0.0001	0.0001	0.0001	0.0001	0.0001
Gm4302	0.0001	0.0001	0.0001	0.0001	0.0001	0.0001
Gm4303	0.0001	0.0001	0.0001	0.0001	0.0001	0.0001
Gm4305	0.0001	0.0001	0.0001	0.0001	0.0001	0.0001
Gm4307	0.0001	0.0001	0.0001	0.0001	0.0001	0.0001
Gm4312	0.0001	0.0001	0.0001	0.0001	0.0001	0.0001
Rbm3	3.7419	3.26292	0.620875	3.46721	2.1743	3.44888
Gm4340	0.0001	0.0001	0.0001	0.0001	0.0001	0.0001
Gm4489	0.0001	0.0001	0.0001	0.0001	0.0001	0.0001
AI662270	2.35644	1.23293	6.33306	1.31012	3.4504	0.372412
Gm17767	0.0001	0.0001	0.0001	0.0001	0.0001	0.0001
Ect2l	0.0001	0.0001	0.0001	0.0001	0.0846522	0.0001
Gm16894	0.0001	0.0001	0.0001	0.0001	0.0001	0.0001
Mir804	0.0001	0.0001	0.0001	0.0001	0.0001	0.0001
Dnah7c	0.0268905	0.0001	0.640124	0.0001	0.0001	0.0001
Adat3	2.35143	0.307652	0.234156	1.74307	0.491953	0.0001
A230020J21Rik	0.0001	0.0001	0.0001	0.0001	0.0001	0.0001
Gm11747	0.0001	0.0001	0.0001	0.0001	0.0702865	0.0001
Selenok-ps1	0.0001	0.0001	0.0001	0.0001	0.0001	0.0001
4933428G20Rik	0.0001	0.0001	0.811246	0.0863925	0.730631	0.0001
Gm10941	0.0001	1.00602	1.83739	0.0001	2.41319	0.182372
Krtap10-4	0.0001	0.0001	0.0001	0.0001	0.0001	0.0001
Snord118	0.0001	0.0001	0.0001	0.0001	0.0001	0.0001
Snord96a	25.8526	1.8787	0.0001	4.79101	22.5327	0.0001
Snord104	18.1795	0.0001	0.0001	10.107	12.676	0.0001
Snord4a	0.0001	0.0001	0.0001	14.0534	0.0001	0.0001
Snord95	9.75814	0.0001	0.0001	7.23344	3.40208	1.92736
Scarna6	0.0001	0.0001	0.0001	0.0001	0.0001	0.0001
Gm10778	0.0001	0.122557	0.0001	0.0001	0.0001	0.166518
Snora21	0.0001	0.0001	0.0001	0.0001	0.0001	0.0001
Gm17455	6.96038	13.4875	3.46429	2.57982	0.808963	4.5824
Snord7	0.0001	0.0001	0.0001	0.0001	0.0001	0.0001
Gm22884	0.0001	0.0001	0.0001	0.0001	0.0001	11.6258
Ino80dos	0.841097	0.183436	0.314028	0.389729	0.0001	0.0831506
Gm11559	0.0001	0.0001	0.0001	0.0001	0.0001	0.0001
Tex50	0.0001	0.0001	0.0001	0.0001	0.0001	0.0001
2900009J06Rik	0.0001	0.0001	0.0001	0.0001	0.0001	0.0001
Gm11562	0.0001	0.0001	0.0001	0.0001	0.0001	0.0001
Gm19395	0.0001	0.0001	0.0001	0.0001	0.0001	0.19927
Gm19402	0.0001	0.0001	0.0001	0.0001	0.0001	0.0001
2300003K06Rik	0.0001	0.0001	0.0001	0.0001	0.0001	0.0001
Gm20597	0.0001	0.0001	0.0001	0.0001	0.0001	0.0001
Olfr331	0.0001	0.0001	0.0001	0.0001	0.0001	0.0001
Gm16998	0.0001	0.0001	0.0001	0.0001	0.0001	0.0001
Gm10142	0.0001	0.0001	0.0001	0.0001	0.0001	0.0001
Gm10100	0.0001	0.0001	0.0001	0.0001	0.0001	0.0001
Gm19582	0.0001	0.0001	0.0001	0.0001	1.95435	0.0001
Gm19589	1.51793	0.330985	0.0001	1.17211	0.617463	0.0001
Gm15179	0.490889	0.214082	0.0001	0.0001	0.0001	0.0001
Gm11423	1.49964	0.0001	0.0001	0.277991	1.30708	4.73877
Zfp648	0.0001	0.0001	0.0001	0.0001	0.0001	0.0001
Tmem95	0.59789	0.0001	0.0001	0.0001	7.50285	0.472366
Gm19668	0.0001	0.0001	0.0001	0.0001	0.0001	0.0001
Gm19705	1.60675	0.0001	11.1951	0.0001	0.280166	0.0001
Cbarp	9.26569	5.38645	4.08578	7.01903	10.201	11.2691
Gm16548	0.0001	0.0001	0.0001	0.0001	0.0001	0.0001
Gm11762	0.0001	0.0001	0.0001	0.0001	0.0001	0.0001
Gm16701	0.0001	0.0001	0.302252	0.0001	0.0001	0.0001
Gm12167	0.0001	0.0001	0.0001	0.0001	0.0001	0.0001
Gm15915	0.730878	0.0001	0.0001	0.0001	0.382261	0.0001
Med9os	0.0001	0.0001	0.0001	0.0001	6.99699	0.0001
4930412M03Rik	0.0001	0.0001	0.0001	0.0001	0.0001	0.0001
Dhrs13os	0.0001	0.0001	0.0001	0.0001	0.047602	0.0001
AW822073	0.0001	0.0001	0.0001	0.0001	0.0001	0.0001
Krtap16-1	0.0001	0.0001	0.0001	0.0001	0.0001	0.0001
Gm20110	0.0001	0.0001	0.0001	0.0001	0.0001	0.0001
Mptx2	0.0001	0.0001	0.0001	0.0001	0.0001	0.0001
Ccdc170	0.0001	0.0001	0.0001	0.0001	0.0001	0.243808
Gm20125	0.0001	0.0001	0.0001	0.0001	0.0001	0.115702
Gm12159	0.0001	0.0001	0.0001	0.0001	0.0001	0.0001
Gm20172	0.0001	0.0001	0.0001	0.0001	0.0001	0.0001
Kcnmb4os2	0.0001	0.567362	0.0001	0.0001	0.0001	0.0001
Hba-a1	2.37415	0.517638	2.36327	0.0001	0.0001	0.0001
Smlr1	0.0001	0.0001	0.0001	0.0001	0.0001	0.0001
Gm20257	0.675122	0.0001	0.0001	0.0001	0.0001	0.0001
Gm20268	0.0001	0.0001	0.0001	0.0001	0.0001	0.0001
Gm17634	0.0001	0.0001	0.0001	0.0001	0.0001	0.0001
Gm20300	24.1291	3.06847	0.500482	5.21687	37.8549	7.54562
Eef1akmt3	0.0001	0.0001	0.0001	0.703773	2.64771	0.0001
Gm15910	0.558077	0.340686	1.77744	5.08752	3.61835	0.0001
Gm16364	0.505467	0.440776	0.0001	0.0001	1.23342	0.0001
A730063M14Rik	0.0001	0.0001	0.0001	0.0001	0.0001	0.0001
Dohh	15.6238	33.5585	18.9827	16.0096	12.496	19.0592
Septin10	21.5016	13.1899	19.2254	18.6258	13.0312	12.1475
Slc6a15	0.919904	0.64175	0.0916587	1.70466	0.737652	0.0727664
Pan2	2.84024	4.6274	1.48806	8.75376	3.72626	4.42859
Pwp1	14.7942	13.1248	8.96391	7.91498	18.2988	17.3791
Gstt3	0.708639	1.39024	2.29229	16.0193	2.22328	1.53944
Rdh9	0.0001	0.0001	0.0001	0.0001	0.0001	0.0001
Upb1	0.0001	0.0001	0.0001	0.0001	0.0001	0.0001
Apof	0.0001	0.0001	0.0001	1.14694	0.0001	0.0001
Chchd10	4.8997	5.49321	8.70929	7.52338	3.17241	1.10604
D630029K05Rik	0.417775	0.667818	0.0001	0.0001	1.45626	1.64996
Fig4	12.5064	14.8953	11.1839	12.1347	17.866	13.5754
Traf3ip2	2.19881	1.96781	0.864032	3.17399	2.66283	1.09717
Ttc41	0.131965	0.345057	0.0657304	0.293344	0.0920454	0.0001
Csnk1g2	48.6232	36.2927	46.2959	44.1232	47.262	26.096
Tmem263	33.5463	32.8512	17.3519	28.7726	25.5951	31.6362
Cep57l1	4.68327	12.5064	16.7531	1.84433	14.9496	4.50923
Zc3h10	9.83747	13.4207	13.1091	14.4668	9.45927	13.914
Zfr2	3.27712	2.07831	1.77937	1.91398	2.63126	5.57018
Ncln	36.9918	47.581	36.4781	53.2188	37.6854	56.218
Nt5dc3	10.4238	10.1102	15.3697	9.09039	8.57021	8.98363
Nup107	10.0863	7.29819	9.02543	12.9649	6.58401	7.2479
BB019430	0.0001	0.0001	0.0001	0.0001	0.0001	0.0001
Calhm5	8.17368	7.28939	3.69833	1.79021	4.40401	5.72362
Mgat4b	48.3524	52.2868	47.179	47.6883	47.2385	77.4778
Mbtd1	4.12269	4.14802	10.1646	9.49706	8.55741	7.71652
Epop	0.284884	0.124265	0.0001	0.0001	0.0001	0.45007
Psme4	26.9869	27.462	26.1968	32.0303	33.8456	25.5517
Xpo1	24.38	18.3628	28.1524	16.2554	21.8339	18.4455
Fbxw11	25.4259	19.8317	19.434	26.3742	20.952	26.5435
Sec14l4	0.0001	0.0001	0.0001	0.0001	0.0001	0.0001
Smg6	13.6738	27.7381	11.9311	15.5008	13.5834	18.1022
Tmed4	37.9754	33.4703	46.9467	50.7002	28.8991	58.7122
Slc35e4	17.7872	21.6104	11.228	15.5167	14.1418	17.1369
Pnpo	1.95554	1.84732	2.91982	0.0001	1.70443	0.643783
6330403K07Rik	0.0001	0.0001	0.0001	0.0001	0.0001	0.0001
Tbc1d10a	7.2842	11.4936	7.76871	0.514336	5.62324	5.8917
Tubg1	14.434	7.55185	13.2389	11.8459	20.2006	19.874
Pex12	4.38155	2.65329	7.51134	2.34576	3.22487	1.77889
Mien1	31.2153	27.2195	23.0823	31.7335	13.6812	0.528543
Tmem98	38.5839	34.0603	39.3554	39.0176	43.7594	48.9218
Tmem17	1.45312	1.05595	1.2054	0.0001	0.844387	5.35704
Tubg2	0.0001	0.0001	0.0001	0.0692991	0.0651914	0.0001
Wdr92	5.60862	2.52972	1.34768	10.6087	3.03422	1.2988
Maml1	16.9084	15.8381	11.181	18.0698	16.2473	10.1483
Zfp692	2.04283	2.52353	4.99879	1.6405	0.830958	9.5484
Cuedc1	17.5823	15.4224	14.5503	20.1282	11.8606	11.4247
Inca1	3.54119	2.25657	7.59211	0.202016	0.94975	0.43049
Nt5m	8.12931	7.31023	15.4254	8.85069	4.33984	1.40496
Hoxb2	0.0001	0.0001	0.0001	0.0001	0.0001	0.0001
Dnm3	0.793921	0.692306	0.219595	0.228936	0.399854	1.04533
Gck	0.0001	0.0001	0.0001	0.0001	0.0001	0.0001
Qsox1	47.2835	57.4563	55.5171	42.5866	49.8324	35.2103
Nxph3	0.0001	0.138324	0.0001	0.117603	0.442211	0.0001
Nxph4	0.0001	0.345537	0.985928	0.0001	0.0001	0.0001
Cyp27a1	0.0001	0.0001	0.0001	0.130224	0.0001	0.0001
Acly	16.1484	24.659	14.8438	19.6736	17.8593	17.6408
Blmh	24.9359	23.9552	15.496	16.9178	26.5225	17.8078
Cabin1	9.87324	8.0277	14.255	16.0385	11.5668	16.9528
Arl1	92.9912	114.244	60.5987	68.4935	86.1324	95.5667
0610010K14Rik	30.1613	25.6667	23.8738	43.0991	34.3329	24.4022
Rars	38.2996	21.8574	17.9772	23.3124	26.488	28.1665
Ccdc117	10.1425	8.84419	4.75682	4.91588	7.95606	12.9437
Ifit1bl2	0.591672	1.03179	1.66854	0.0001	0.0001	0.0001
Ppp4r3b	21.4342	13.1966	30.0642	23.279	24.6372	16.9078
Rprml	0.0001	0.0001	0.0001	0.0001	0.0001	0.0001
Mycbpap	0.0001	0.0001	0.0001	0.0001	0.0001	0.0001
Cnot6	21.7839	19.7437	32.1317	37.8247	30.6085	49.3865
Tsr1	4.01862	4.10249	5.36609	2.6883	3.89554	0.968001
Slc16a6	0.735902	1.73246	0.769151	0.0001	0.795329	0.0001
Gm12108	0.0001	0.0001	0.0001	0.0001	0.0001	0.0001
Pik3r6	0.0001	0.0001	0.0001	0.0001	0.0001	0.0001
Slc39a3	8.33756	15.794	13.7368	5.18587	9.68916	9.61526
Unc5b	24.1465	21.9925	17.5625	18.6117	24.762	18.9423
Acaca	6.35492	5.20513	8.20887	5.90882	8.2218	7.13899
C130080G10Rik	1.04287	1.51557	0.346095	0.0001	0.0001	0.0001
Il1rl2	0.0001	0.0001	0.0001	0.0001	0.0001	0.0001
Rdh1	0.0001	1.0413	0.0001	0.0001	0.0595691	0.0001
Uap1	22.0893	24.8374	26.1831	23.2685	14.4395	14.5234
Krt9	0.0001	0.0001	0.0001	0.0001	0.0001	0.0001
Mrpl10	33.5325	25.9721	60.8671	36.1883	25.1691	13.8691
Mrpl30	112.352	89.1777	114.704	114.603	92.4001	105.45
Jmjd6	14.7191	14.8295	21.0864	10.8371	10.2632	12.0998
Thoc5	12.4694	10.3555	7.3883	10.2336	12.9383	12.4312
Mgat5	1.17584	2.09718	0.957662	0.911258	2.90669	1.0134
Cenpf	4.59067	5.93954	3.45692	5.14857	8.31402	5.03973
Lin7a	0.0001	0.0001	0.0001	0.0001	0.0001	0.0001
Shmt2	19.7901	18.5257	17.8163	26.2654	9.33466	15.6346
Grm6	0.0001	0.0001	0.0001	0.0001	0.0001	0.0001
Pip4k2b	6.0407	8.70269	1.79744	4.81851	4.62405	4.7723
Baiap2	23.068	36.5437	34.0774	19.4159	26.7542	30.6761
Atic	23.1264	29.141	24.7912	43.7049	38.5411	30.1661
Mat2b	45.6468	55.4985	36.7564	31.6358	41.4023	47.8626
Rnpepl1	22.2651	31.1493	35.8627	34.5505	17.2308	14.4972
Rnf187	101.466	91.0883	80.3064	99.0584	84.2303	91.7175
Atp6v1h	34.5878	28.5498	17.2147	39.7652	40.5071	24.5395
Cops8	35.8237	28.5694	28.9397	34.4948	22.9704	17.9196
Scml4	0.559465	1.24999	0.974501	0.0001	0.0001	0.0001
Pttg1ip	214.686	206.903	156.234	208.392	203.538	193.402
Fam207a	17.6273	22.6392	11.4256	7.79948	28.0118	11.0112
Sft2d2	15.7902	16.5961	25.1306	23.3874	22.1665	18.8779
Spem2	0.0001	0.0001	0.0001	0.0001	0.0001	0.0001
Flacc1	0.0001	1.28264	0.0001	0.0001	0.0001	0.0001
Jmjd1c	14.8432	7.4208	11.7611	17.003	17.1529	16.9955
Mtrf1l	3.41783	2.53882	3.65417	3.28422	2.64796	7.30031
Fam72a	0.0001	0.0688182	0.0001	0.701098	0.0001	4.73173
Ppp1r15b	12.9433	18.4311	20.4488	10.8708	14.0342	11.3981
1810062G17Rik	0.728472	1.27037	0.362616	0.0001	0.0001	0.0001
Nabp1	12.9764	4.99513	19.0845	6.4994	6.15435	6.23416
Sp110	0.0001	0.0001	0.0001	0.0001	0.0001	0.0001
Sobp	3.59764	2.90476	4.84115	5.13606	2.09047	7.84228
Pimreg	10.1841	8.68316	1.8023	2.76811	4.2607	5.18504
Sccpdh	24.512	6.47256	29.8981	34.2926	22.4475	25.0244
Mybpc1	2.37051	2.95293	0.0001	0.313871	0.413303	0.936438
R3hdm4	60.1237	61.642	76.7144	70.0932	55.8965	74.9908
Prex2	0.0594141	0.0001	0.0001	0.0001	0.0001	0.0001
9230102K24Rik	0.0001	0.0001	0.0001	0.0001	0.0001	0.0001
Slc5a10	0.0001	0.0001	0.146165	0.0001	0.0001	0.0001
Ankrd39	5.75876	3.64474	3.51342	1.92791	5.89357	0.0001
Abr	32.7714	44.1113	18.4455	33.9373	29.7893	24.5346
Tpgs1	41.5848	28.6414	13.4982	29.0386	31.412	63.3249
Slc35b1	40.0172	50.7334	42.6589	46.9147	30.0795	55.4934
Hba-a2	0.0001	0.0001	0.0001	0.0001	0.0001	0.0001
Bcr	12.3331	9.84714	8.81592	10.7035	10.1566	14.1339
Pmch	0.0001	0.193485	0.0001	0.986465	0.0001	0.0001
Rmst	0.0001	0.0001	0.0001	0.0001	0.0001	0.0001
Adarb1	16.3037	12.2543	18.3447	13.9761	17.2962	13.5717
Hdlbp	113.552	109.243	115.52	114.806	111.996	119.793
Lmx1a	0.0001	0.0001	0.0001	0.0001	0.0001	0.0001
Srsf1	13.8082	12.4255	17.1341	18.5082	15.9588	13.3994
Pwp2	2.22849	1.71903	1.70639	4.00264	2.21126	3.04708
Lims1	74.8132	66.5659	58.4012	63.7435	76.721	69.8502
Scn4a	0.955494	0.350878	0.200314	2.12472	0.0351613	0.0001
Slc9a4	0.173712	0.0001	0.0433041	0.643568	0.0001	0.0001
D1Pas1	0.0001	0.0001	0.0001	0.0001	0.0001	0.0001
Mbd6	10.1681	15.0874	29.14	14.2844	12.4645	7.38524
Taar1	0.0001	0.0001	0.0001	0.0001	0.0001	0.0001
Pecr	8.67208	5.85448	2.367	7.87993	11.1182	5.30413
Aanat	0.0001	0.0001	0.227078	0.0001	0.0001	7.02567
Aatk	0.252207	0.0001	0.0001	0.0001	0.0001	0.0001
Abl2	6.62689	7.39876	11.0969	13.7498	7.04983	10.5319
Acadl	110.299	94.3449	89.8944	84.231	80.0869	122.95
Acadvl	58.4217	47.4577	67.4891	51.9105	57.3514	68.5027
Asic2	0.0001	0.0001	0.0001	0.0001	0.0001	0.0001
Ace	0.0001	0.0570384	1.17006	0.387321	0.0456294	0.0001
Kiss1r	0.209884	0.091565	0.313333	0.0001	1.82854	0.2487
Aipl1	0.0001	0.0001	0.0001	0.0001	0.293858	0.0001
Acox1	21.3028	19.7732	20.2526	23.1315	22.5998	16.2051
Chrnb1	8.02812	2.82717	9.98912	4.34886	8.12749	1.64666
Ncf2	0.255703	0.445869	0.636179	0.0001	0.0001	0.0001
Chrne	0.0001	0.0001	0.0001	0.0001	0.0001	0.0001
Rilp	0.445732	0.194394	0.221895	0.0001	0.0001	0.0001
Tle6	5.92756	9.61963	5.90039	3.41754	6.19964	1.8212
Rpl31	383.453	310.584	398.049	437.005	345.445	435.124
4930444G20Rik	0.0001	0.0001	0.0001	0.0001	0.0001	0.0001
Selenom	61.2564	76.6391	22.3452	23.4089	36.8757	36.3705
Rad51c	1.90942	2.64438	0.111898	2.08146	4.07234	4.70278
Spred2	16.2884	23.0175	12.0166	24.5763	17.2374	24.0936
Pawr	1.81505	0.0001	4.42635	1.54727	0.94923	0.501947
Aspa	5.4071	5.94082	1.9377	10.0202	4.07183	2.90481
Adam11	0.0001	0.0001	0.0001	0.0001	0.498862	0.0001
Cygb	0.0001	0.248323	0.708492	0.0001	0.0993427	0.0001
Adam19	21.1384	21.0593	11.865	19.9427	14.6486	21.7261
Gpr182	0.0001	0.0001	0.0975771	0.0001	0.0001	0.154827
Cfd	0.0001	0.0001	0.0001	0.0001	0.0001	0.0001
Adora1	0.229463	0.0501007	0.0001	0.25513	0.0400818	0.0001
Adora2a	0.261957	0.0001	0.0001	0.0971535	0.273977	0.0001
Adora2b	34.9047	20.7095	33.491	28.2078	27.976	7.10714
Parp1	9.88308	7.29506	11.1322	10.6677	5.4102	12.3281
Adra1b	0.21787	1.51925	1.40912	0.0001	0.0001	0.172143
Adss	39.8961	35.1857	32.6631	26.5875	32.8473	59.3414
Avil	0.437651	0.143178	0.108986	2.18942	0.762826	0.561821
Aebp1	210.585	211.887	239.023	254.741	216.251	227.54
Agxt	0.0001	0.0001	0.0001	0.0001	0.0001	0.0001
1700001O22Rik	0.428194	0.186748	0.213166	0.0001	0.0001	0.0001
Aire	1.89202	0.300052	0.684916	0.573817	3.53788	0.271855
Akap1	9.9253	13.5369	9.62648	9.5268	10.7654	12.5995
Akp3	0.0001	0.0001	0.0001	0.0001	0.0001	0.0001
Alppl2	0.0001	0.0001	0.0001	0.0001	0.0001	0.0001
Catsperz	0.424906	0.185314	0.211529	0.0001	0.0001	0.0001
Aldh3a2	13.0337	20.0047	13.3958	19.3229	17.1415	15.5709
Ttyh1	0.34143	0.111714	0.169983	0.0001	0.0001	0.0001
Rims1	0.0001	0.0001	0.0001	0.0001	0.0001	0.0001
Alox12	0.0001	0.0001	0.0001	0.0001	0.0001	0.0001
Prelp	20.8165	24.6174	32.4569	22.1901	17.9186	24.6682
Baz2a	14.3509	12.7386	12.7067	18.7779	16.2397	27.5294
Iltifb	0.0001	0.0001	0.0001	0.0001	0.0001	0.0001
Alox12e	0.0001	0.0001	0.0001	0.0001	0.0001	0.0001
Alox12b	0.0001	0.0001	0.0001	0.0001	0.0001	0.0001
Alox15	0.0001	0.0001	0.0001	0.0001	0.0001	0.0001
Serpinb7	0.0001	0.0001	2.62532	0.0001	0.0001	0.139002
Alox8	0.0001	0.0001	0.0001	0.0001	0.0001	0.0001
Derl2	11.0806	15.6511	9.66247	15.6467	10.6633	12.2988
Dph1	2.20877	6.32819	0.471216	1.0526	1.10012	0.623276
Slc19a2	14.5959	13.2986	13.877	17.0615	11.9387	19.0705
Tlcd3a	1.78383	4.04413	1.95321	0.528989	5.72128	2.81846
Amd1	16.5732	18.8776	14.5382	20.4626	15.095	8.06054
Amh	0.0001	0.0001	0.0001	0.0001	0.0001	5.19503
Pip4k2c	12.4883	9.68929	9.10308	17.6397	13.61	13.4395
Ttyh2	17.76	16.9096	25.9444	30.7418	28.4484	22.2216
Ivns1abp	44.2629	49.0502	47.83	51.4621	48.568	40.5885
Ank3	8.1974	10.7898	8.20618	10.841	9.99177	10.6708
St18	0.113295	0.148157	0.0564378	0.0001	0.0001	0.0001
Tmod2	0.0647794	0.0283	0.0966744	0.0001	0.0001	0.0001
Aoc3	4.22651	2.76415	1.35236	2.51762	0.473715	0.596341
Pcdh15	0.0208475	0.0362833	0.0414048	0.0001	0.0001	0.0001
Helb	3.2212	0.957637	15.2666	2.06221	5.10457	3.47019
Srgap1	0.0001	0.0001	0.0001	0.0001	0.0001	0.0001
Aox1	8.85849	8.54981	8.59179	8.10996	9.34429	8.16479
Ap1b1	31.5615	29.98	31.8357	39.9284	33.8024	30.187
Cxcl13	1.71321	3.48569	4.54746	0.211747	0.0001	0.0001
Apaf1	5.46472	7.0154	8.48684	4.70723	7.58542	3.33791
Speg	2.55798	8.60672	6.06105	5.71925	4.38137	2.72375
Atg5	16.0809	7.01129	15.7264	5.96022	16.7207	11.7013
Birc5	5.63325	8.46918	7.54099	4.67975	6.1627	9.97492
Apoa2	0.0001	0.0001	0.0001	0.0001	0.0001	0.0001
Apoh	2.79751	0.0001	0.0001	0.0001	0.0001	0.663104
Arf1	239.208	228.142	206.289	207.735	214.755	189.733
Arf2	10.7306	6.85461	17.2641	15.6311	8.52616	7.59028
Klf16	5.75484	3.9273	7.22281	5.37874	2.18086	3.36045
Mmp28	3.01492	5.57086	6.4308	5.26782	4.95513	9.64058
Gjc2	0.0001	0.0001	0.0001	0.0001	0.0001	0.0001
Arg1	0.0001	0.0980363	0.223697	0.666135	0.156725	4.52532
Rnd2	7.27583	2.96081	20.5202	3.41584	8.96263	1.72449
Asgr1	1.06604	0.0001	3.97904	0.0001	0.0001	0.842213
Asgr2	0.0001	0.0001	0.0001	0.0001	0.0001	0.0001
Astn1	0.0001	0.0001	0.0461989	0.0001	0.0001	0.0001
Serpinc1	0.153557	0.0001	0.0001	0.0001	1.0701	0.242568
Atf3	1.67827	1.60978	6.34789	6.84195	1.52127	4.11003
Neurod4	0.0001	0.0001	0.0001	0.0001	0.0001	0.0001
Neurog3	0.0001	0.0001	0.0001	0.0001	0.0001	0.0001
Atox1	51.5083	20.4759	122.148	83.1009	36.9714	44.2831
Atp1b1	11.0957	20.4855	23.9304	3.96022	6.39953	11.309
Atp1b2	0.0001	0.0001	0.0001	0.0001	0.0001	0.0001
Atp5b	486.095	435.88	419.45	482.313	435.646	400.206
Atp5g1	147.54	93.6572	71.9099	143.934	99.6766	104.481
Atp6v0a1	22.8095	21.9872	32.4474	27.7291	25.6783	25.4573
Gfpt2	0.444538	0.872081	1.1061	0.0824622	0.0001	0.0001
Axin2	1.55772	0.679217	0.542768	0.866063	1.3577	0.0616276
Cep131	2.78188	1.05123	4.24594	2.8526	1.93974	5.05472
Bard1	2.31423	3.02696	3.00074	1.2415	2.88754	3.31975
Bcl6b	1.16218	1.01342	0.0001	0.359022	0.540286	1.07118
Bcl2	3.63937	6.1976	3.96364	3.11037	4.41842	2.57078
Fabp7	0.0001	0.0001	0.0001	0.0001	0.0001	0.0001
Prdm1	0.774216	0.731375	0.128528	1.91286	1.43948	0.662631
Bmpr2	17.4071	20.2522	21.5178	20.6173	17.0187	28.0644
Brca1	3.39369	2.26301	2.38459	1.03592	1.39201	2.2277
Cxcl9	2.05584	0.896394	1.59168	0.169417	0.0001	0.0001
Trim63	5.62934	8.82034	4.20268	0.260899	0.490736	0.0001
Btg2	15.2813	14.8735	8.46262	15.1566	16.5079	14.8356
C1qbp	76.8917	68.7874	47.341	53.831	69.3012	120.142
C4bp	0.0001	0.0001	0.0001	0.0001	0.0001	0.0001
Cab39	27.2404	22.4592	21.1623	25.273	21.7334	32.4187
Cacna1e	0.0001	0.0001	0.0001	0.0001	0.0001	0.0001
Cacna1g	0.0001	0.0001	0.160748	0.089824	0.0844979	0.0001
Cacna1s	0.848083	1.98733	1.00246	1.02155	0.517462	2.42857
Cacnb1	10.2709	10.8416	8.20596	11.6206	3.7693	9.12849
Cacng1	49.9178	71.6647	21.413	20.0346	15.6724	18.5198
Cacybp	41.5291	23.4085	32.7741	45.8363	40.1557	54.6512
Aspm	0.874426	1.11439	3.58179	7.57802	2.33314	3.69288
Camk2b	0.0001	0.0001	0.709473	0.0001	0.0001	0.0001
Trim54	2.16572	4.34343	3.23364	0.0001	0.0001	0.513366
Capn2	43.3337	54.2275	38.4691	40.9247	32.7574	37.4852
Car4	0.0001	0.0001	0.0001	0.0001	2.4914	0.0001
Nr1i3	0.0001	0.614333	0.0001	0.0001	0.0001	0.0001
Casp14	0.0001	0.0001	0.0001	0.0001	0.0001	0.0001
Casp8	11.7083	20.7316	9.21672	7.43921	12.9955	7.17337
Casq1	2.30162	1.08074	0.352557	6.03689	0.740766	0.0001
Cbx1	6.51056	8.85634	3.88847	10.9069	4.63043	2.8804
Cbx2	3.37106	2.24336	3.35561	3.94556	0.927913	0.771005
Cbx4	10.2144	23.2691	10.5489	11.8307	8.47985	6.65744
Rb1cc1	16.8572	15.0894	19.5687	21.7453	21.817	14.4335
Ccng1	98.5711	90.0186	102.476	80.5439	110.526	72.6867
Cct2	206.809	157.186	171.691	192.535	194.666	201.056
Cct4	178.037	153.849	155.887	192.331	183.268	171.317
Cct6b	0.374773	0.0001	0.0001	0.0001	0.457283	0.0001
Ctla4	0.0001	0.0001	0.0001	0.0001	0.0001	0.0001
Cd24a	5.11555	1.9118	4.36467	1.35436	5.47774	9.52604
Cd28	0.614922	0.13413	0.612103	0.171006	0.535969	1.82156
Cacnb4	0.240515	0.454321	0.199528	0.0298021	0.028039	0.0001
Cd247	1.07831	0.235147	1.07336	0.482976	0.673586	1.02936
Cd48	0.0001	0.760092	0.0001	0.0001	0.0001	0.0001
Cd63	1281.34	1176.47	1021.33	863.732	1027.29	1130.83
Cd68	5.92462	0.861123	0.163916	6.95358	2.75408	0.0001
Cd84	0.0001	0.0001	0.0001	0.0001	0.0001	0.0001
Cdk1	14.1527	13.2009	17.8984	16.8973	16.2987	21.7202
Cdk2	9.27665	16.2972	16.1597	5.81473	8.84637	10.8853
Cdk4	137.931	106.314	108.245	139.034	128.977	174.349
Cdk5r1	2.56825	2.72938	0.479421	0.416533	0.335854	0.951144
Cdk5r2	0.0001	0.0001	0.0001	0.0001	0.0001	0.0001
Cfc1	0.0001	0.0001	0.0001	0.0001	0.0001	0.0001
Cfh	215.33	187.07	284.668	270.809	302.723	293.122
Cflar	26.1972	20.3076	18.7231	27.382	26.852	33.9627
Chad	0.0001	1.40024	0.0001	0.0001	0.0001	0.0001
Chil1	0.392963	4.79614	2.54201	0.0001	3.28727	0.0001
Chml	2.71199	5.7701	2.37563	5.7494	7.60158	5.39908
Cirbp	12.151	7.83157	4.20714	6.65754	6.17025	9.18221
Socs3	25.9882	51.3589	34.4518	21.4248	38.0619	21.2987
Clk1	41.9015	26.5134	54.1688	47.8249	50.3049	46.1321
Clk4	19.64	15.7497	13.1788	14.6235	26.8995	30.8241
Cxcr2	0.0001	0.0001	0.0001	0.0001	0.0001	0.0001
Cxcr4	6.95015	2.23287	1.2745	0.813552	0.637737	12.8598
Ccr7	0.0001	0.0001	0.0001	0.0001	0.0001	0.0001
Ccr10	0.0001	0.0001	0.0001	0.0001	0.0001	0.0001
Ackr3	41.0376	38.1402	40.3372	31.8504	38.212	38.925
Cnga3	0.0001	0.0001	0.0001	0.0001	0.0001	0.0001
Cnn2	140.38	149.766	150.393	103.784	137.022	98.695
Cnp	4.70786	8.85854	3.5764	4.2245	1.12308	3.13208
Cobl	0.885931	1.54498	1.17579	0.175204	0.329519	2.14623
Coil	0.763675	2.7744	1.14021	0.0472679	1.86356	0.80442
Col10a1	0.0001	0.0463147	0.0001	0.235819	0.0740089	0.0838405
Col13a1	0.228909	0.0001	0.0001	0.0001	0.0001	0.0001
Col18a1	13.0052	16.3862	20.0456	16.6052	15.1601	16.3394
Col19a1	0.0630431	0.0001	0.0001	0.0001	0.0001	0.0001
Serpinb9c	0.509215	0.296063	0.169027	0.0629986	0.0001	0.0001
Col4a3	0.0001	0.0001	0.0001	0.0001	0.0001	0.0001
Col4a4	0.0850829	0.0001	0.0001	0.0001	0.014914	0.0001
Col5a2	257.344	236.32	292.01	256.381	225.267	267.239
Egflam	0.138975	0.0909237	0.138339	0.0001	0.0243083	0.0001
N4bp3	1.29004	0.899956	0.513712	0.191339	0.0001	0.0001
Col6a3	31.124	35.2631	35.6865	43.3212	37.2397	36.119
Col9a1	0.0001	0.0001	0.0001	0.0001	0.0001	0.0001
Col1a1	55.5892	88.9907	54.4227	56.7701	39.3992	50.4846
Copa	45.7273	51.1236	54.186	49.7819	52.7738	68.4572
Cox5b	228.568	183.039	172.381	191.906	194.338	191.168
Cpd	12.3618	15.7424	12.8104	18.2194	22.901	15.451
Cr2	0.213906	0.0001	0.319339	0.0001	0.0001	0.0001
Cradd	8.04309	1.40279	5.80454	0.894404	4.20619	0.953219
Creb1	7.17059	7.26619	9.33392	7.97301	10.2743	12.248
Crhr1	0.0001	0.0001	0.0001	0.0001	0.0001	0.0001
Crk	56.7628	66.2889	47.6941	58.1187	60.839	58.3187
Crp	0.0001	0.0001	0.0001	0.0001	0.0001	0.0001
Cr1l	27.7477	35.6844	27.5211	26.8575	26.2375	33.4338
Cry1	3.52024	0.95933	5.14661	5.95274	6.67322	4.17157
Cryba1	0.0001	0.0001	0.0001	0.720257	0.0001	0.0001
Cryba2	0.0001	0.0001	0.0001	0.0001	0.0001	0.0001
Cryga	0.0001	0.0001	0.0001	0.0001	0.0001	0.0001
Crygb	0.0001	0.0001	0.0001	0.0001	0.0001	0.0001
Crygc	0.0001	0.0001	0.0001	0.0001	0.0001	0.0001
Crygd	0.0001	0.0001	0.0001	0.0001	0.0001	0.0001
Cryge	0.0001	0.0001	0.0001	0.383174	0.0001	0.0001
Crygf	0.0001	0.0001	0.0001	0.0001	0.0001	0.0001
Cs	119.546	102.658	95.1754	124.75	104.502	135.41
Csf2	0.0001	0.0001	9.59117	0.238177	0.447989	0.0001
Csf3	0.0001	0.0001	0.0001	0.0001	0.0001	0.0001
Csrp1	116.214	151.108	111.017	129.497	103.709	118.763
Csrp2	85.4625	135.052	65.9391	85.897	56.9881	63.9791
Cstb	203.914	136.002	174.452	153.606	171.388	159.79
Ctse	0.0001	0.0001	0.0001	0.464126	0.0001	0.0001
Cyb561	0.804724	0.233975	0.0001	0.0001	0.0001	6.35679
Cyp27b1	0.274179	0.0001	0.136512	0.0001	0.0956534	0.541421
Cd55	10.2408	11.3914	12.677	6.22873	9.61235	20.9521
Cd55b	0.0001	0.0001	0.0001	0.0001	0.0001	0.0001
Dgka	13.7896	16.752	14.5476	22.7151	18.4083	15.41
Dapk3	11.6413	26.8051	7.96671	16.7867	14.5853	9.19686
Dbi	61.4561	73.0056	97.5243	40.4388	66.4506	100.621
Dbil5	0.0001	0.0001	0.0001	0.0001	0.0001	0.0001
Dbnl	38.7933	34.6213	32.4817	35.8157	43.2594	48.2394
Dcn	445.601	386.271	367.81	382.944	371.867	371.529
Pcbd1	0.0001	0.0001	0.0001	0.0001	0.0001	0.0001
Ddc	0.953015	0.0001	0.0001	3.41421	0.0001	1.12933
Ddit3	86.0859	41.519	65.7852	88.6604	74.5	41.3776
Ddt	23.9706	36.5787	22.2338	40.7871	36.0868	29.697
Ddx5	170.882	142.31	165.689	169.673	194.564	169.439
Dhx9	4.0277	4.13928	5.22629	5.38473	4.13735	5.08543
Degs1	61.2251	61.6124	41.014	51.5174	82.8422	57.7814
Twist2	14.1612	13.6715	7.5516	14.6211	9.16885	27.5693
Des	233.013	392.377	211.822	171.296	205.458	218.951
Ackr1	0.0001	0.0001	0.0001	0.0001	0.0001	0.0001
Mpp3	0.0001	0.0001	0.0001	0.0001	0.0001	0.0001
Dlg4	16.4541	14.6957	41.2941	40.0281	26.8049	21.1925
Dlx3	2.2917	0.555173	0.0001	2.54815	1.24288	0.402414
Dlx4	0.364686	0.159058	0.0001	0.0001	0.127207	0.0001
Dnpep	58.9896	48.6138	64.8287	66.6018	52.9004	40.6093
Doc2b	0.312725	0.0001	0.0001	0.0001	0.0001	0.679295
Drg1	48.7647	52.3937	62.1933	42.9255	59.5035	51.0801
Drg2	34.8624	29.5554	33.9315	34.8873	30.318	33.0504
Arid3a	1.49514	3.20493	6.72792	1.84714	3.82238	3.14972
Epyc	0.0001	0.0001	0.0001	0.428307	0.0001	0.0001
Dst	10.6776	15.3042	17.8043	19.8667	19.6081	21.6413
Dvl2	12.2085	8.87143	11.9274	7.70909	17.8133	9.01982
Lefty1	0.0001	0.0001	0.0001	0.0001	0.0001	0.0001
Ebf1	9.4456	4.56873	6.46411	13.0188	8.1812	21.9784
Ecel1	0.0001	0.0001	0.0001	0.0001	0.0001	0.0972489
Opn3	19.278	11.0948	25.906	20.0063	18.4155	14.4686
Edar	0.0001	0.0001	0.0001	0.0001	0.0001	0.0001
S1pr4	0.0001	0.0001	0.0001	0.0001	0.0001	0.0001
Eef2	763.293	1290.62	991.13	800.315	955.599	1035.66
Efna2	2.17975	0.814658	0.774976	0.115508	2.06268	0.246095
Efnb3	0.0001	0.0001	0.0001	0.0001	0.0001	0.0816265
Egfr	19.2221	15.8404	23.5199	30.4457	28.6564	20.3767
Rhbdf1	17.6104	19.5889	28.2047	33.3045	19.9536	17.6583
Egr2	6.26631	5.22025	3.11884	5.72334	6.55393	5.03893
Eif4a1	151.592	186.201	155.113	199.756	196.265	176.783
Eif4ebp2	36.7812	35.3127	46.1356	41.9988	57.51	32.8002
Elf3	0.331873	0.72336	0.0001	0.0001	0.0001	0.0001
Elk3	18.963	14.8274	15.2491	15.9736	19.6969	16.1574
Elk4	2.62103	6.9746	6.11755	2.94782	6.39631	6.42606
En1	5.97566	13.9329	6.72411	11.3146	6.61225	8.5694
Enah	20.1169	22.7032	28.9973	25.2071	23.1713	18.888
Aldoc	1.94941	2.3798	1.35836	0.43359	0.0001	0.0001
Epb41l2	15.3031	28.9914	21.1483	12.5242	17.4138	24.6091
Epha4	0.104959	1.23449	2.03547	0.641362	1.9742	1.90543
Ephx1	229.751	166.98	225.623	187.22	165.616	183.397
Epm2a	1.53751	8.84813	0.0001	0.911809	1.28648	0.243017
Epn2	60.6951	47.9425	84.3875	60.6801	68.4002	58.8482
Epx	0.0001	0.0001	0.0001	0.0001	0.0001	0.0001
Erbb2	13.0108	12.3873	16.9158	17.6652	10.8309	8.60067
Erbb3	0.412753	1.00763	1.23238	1.52954	1.84157	0.0001
Erbb4	0.0001	0.0001	0.0001	0.0001	0.0001	0.0001
Ptprv	0.653948	4.75135	1.41028	1.95901	4.36921	3.65902
Amz2	13.6669	17.2597	12.5488	10.6112	10.6796	6.23633
Esr1	5.30048	6.56453	9.86409	8.9685	5.16884	3.09514
Fgd6	0.742507	1.83432	0.780159	1.81923	2.157	0.945043
Evi2a	13.8661	7.87188	4.88847	4.01512	11.2295	9.18585
Bcl11a	0.0001	0.0001	0.0001	0.0001	0.0001	0.0001
Evpl	0.0001	0.0001	0.0001	0.0001	0.0362573	0.0001
Ewsr1	22.1183	38.3931	37.5663	42.0137	32.8689	36.1491
Wfdc18	0.0001	0.0001	0.0001	0.0001	0.0001	0.0001
Eya1	4.90391	6.88192	5.91108	4.7427	9.8572	4.90327
Igf2bp1	0.0792633	0.0001	0.0001	0.0294407	0.027699	0.0001
Cd300c2	0.0001	0.0001	0.0001	0.0001	0.0001	0.0001
Eya4	9.06538	13.4807	12.0049	16.1697	12.1905	18.2242
Ezh1	20.4887	22.5567	22.2847	23.0747	23.9389	31.5605
Igsf8	50.4938	99.3269	55.5842	69.795	42.6634	53.1491
F13b	0.0001	0.0001	0.0001	0.0001	0.0001	0.0001
F5	0.0001	0.0001	0.17847	0.132929	0.249989	0.0354913
Emid1	0.0001	0.0001	0.0001	0.0001	0.0001	0.0001
Caskin2	3.30237	6.24936	2.44797	7.68227	5.92799	5.66189
Cacng5	0.0001	0.0001	0.0001	0.0001	0.0001	0.0001
Sec63	29.0963	26.7147	24.3091	29.906	25.4653	35.1317
Gpr6	0.0001	0.0001	0.0001	0.0001	0.0001	0.0001
Sesn1	17.488	15.0761	8.35779	22.4648	15.658	11.8534
Nek8	4.02877	8.47257	15.923	4.43569	6.11395	4.11893
Fasl	0.0001	0.0001	0.0001	0.0001	0.0001	0.0001
Fcer1a	0.0001	0.0001	0.0001	0.0001	0.0001	0.0001
Fcer1g	0.0001	0.0001	0.0001	0.0001	0.0001	0.0001
Fcgr2b	0.0001	0.0001	0.0001	0.0001	0.0001	0.0001
Fcgr3	0.980952	0.427748	3.41735	1.27248	3.07772	0.58127
Fdxr	13.5128	18.2948	11.858	8.63282	8.05838	12.361
Lgr5	0.14095	0.0001	0.0001	0.0001	0.0492052	0.0001
Fgf11	2.44681	11.9477	1.46139	0.181467	3.75332	1.54646
Fgf18	0.0001	0.0001	0.0001	0.0001	0.0001	0.0001
Fh1	71.9656	45.2038	37.0321	36.9203	60.3853	38.1438
Fhl2	48.6092	68.4853	34.9692	29.7387	48.3983	23.4774
Fhl4	1.49122	0.866928	0.12379	0.27643	1.03981	6.87184
Ntn5	2.5295	1.65431	1.46882	0.0001	0.441017	0.0001
Fkbp10	84.3773	73.1874	68.5119	79.2695	83.229	48.5852
Foxi1	0.0001	0.0001	0.0001	0.0001	0.0001	0.0001
Flii	38.0399	38.9032	46.7968	38.8946	44.6871	35.0175
Flot2	69.181	57.7537	95.2229	72.9148	78.0113	100.863
Flt4	0.0001	0.0001	0.0001	0.0001	0.0001	0.0001
Fmo1	92.9993	103.607	112.167	112.975	142.172	153.535
Fmo3	0.0001	0.0001	0.328709	0.0001	0.460468	0.0001
Fmod	2.08891	4.95844	2.19485	1.46245	0.404673	0.0001
Prkag3	1.99168	1.53243	1.28286	0.0001	0.40853	0.0001
Srgap2	5.48839	9.58959	5.46323	9.97203	11.1784	4.28706
Frk	6.8358	6.41235	7.97289	9.46893	11.4585	7.4733
Ftcd	0.0001	0.0001	0.0001	0.0001	0.0001	0.0001
Fyn	20.3989	10.7354	13.6861	24.3803	15.0694	11.1106
Fzd5	4.12687	2.34332	2.86604	1.35177	2.24185	1.32694
Fzd7	8.96881	6.67773	3.29644	10.9441	8.4665	11.0643
G0s2	0.0001	0.0001	0.0001	0.0001	0.0001	0.0001
G6pc	0.0001	0.0001	0.0001	0.0001	0.0001	0.0001
Gaa	97.1641	90.898	121.116	144.114	124.136	109.482
Gabra1	0.160106	0.488435	0.0001	0.415228	0.0558836	0.316121
Gabra6	0.0001	0.0001	0.0001	0.0001	0.0001	0.0001
Gabrb2	0.439418	0.823727	0.45927	0.91193	1.5164	0.624827
Gabrg2	0.0001	0.0001	0.0001	0.0001	0.0001	0.0001
B4galnt1	24.9348	25.9113	31.6364	34.812	22.1156	24.292
B4galnt2	0.0001	0.0001	0.0001	0.0001	0.905963	0.0001
Galnt4	4.4125	1.18832	3.55259	1.29879	2.66952	2.30693
Galr2	0.0001	21.1759	0.170333	3.73981	0.596323	0.472975
Gamt	19.6816	23.2915	7.34682	4.16847	11.3953	6.3862
Gas5	24.1621	19.1435	27.4134	36.3027	25.1806	33.6615
Gas7	0.0001	0.122825	0.747277	1.21725	0.163657	0.0001
Gast	0.0001	0.0001	0.0001	0.0001	0.0001	0.0001
Gbx2	0.0001	0.0001	0.0001	0.0001	0.0001	0.0001
Usp15	18.9881	11.3383	7.96108	17.8618	16.154	16.55
Bloc1s1	75.4031	26.3004	127.598	77.1338	59.3059	53.3747
Kat2a	5.90704	13.5448	6.4244	6.97349	4.729	10.5432
Gdap1	0.0001	0.0001	0.0001	0.0625514	0.0588442	0.0001
Gdf11	3.48088	1.59758	5.19733	4.0062	2.17166	4.12493
Gdf9	0.0001	0.160379	0.366031	0.408854	0.512753	7.84155
Gfap	0.651914	0.0001	0.0001	0.0001	0.0001	0.0001
Nat8f4	0.607373	1.14743	1.51132	0.150151	0.141244	0.0001
Ggt1	0.0001	0.0001	0.0001	0.0001	0.0001	0.0001
Gh	0.0001	0.0001	0.0001	0.0001	0.0001	0.0001
Gip	0.0001	0.0001	0.0001	0.0001	0.0001	0.0001
Gja1	166.474	155.879	175.39	154.372	146.624	157.434
Gjc1	4.79517	4.38047	5.79599	6.17806	3.38335	1.66871
Ostm1	13.4877	9.59215	15.0766	6.84297	14.9162	12.3151
Gli1	0.362496	0.0791016	0.0001	0.0001	0.0001	0.0001
Gli2	0.0001	0.258869	0.0001	0.0001	0.0001	0.0001
Galk1	47.5851	47.0648	43.8583	50.6239	30.645	42.2924
Glul	31.3647	26.8299	12.4647	22.7193	29.603	37.3095
Glra1	0.0001	0.0001	0.0001	0.0001	0.0001	0.0001
Glrp1	0.0001	0.0001	0.506363	0.125769	0.0001	0.0001
Gls	18.2104	14.6816	15.7012	14.1065	22.0276	12.8465
Gm2a	31.2806	18.136	23.1873	15.2939	16.4163	20.6375
Gna11	57.1603	74.1442	58.265	80.7088	80.0666	58.5364
Gna13	34.639	32.7259	40.8753	38.0589	40.0366	36.8821
Gna15	0.0001	0.0001	0.0001	0.0001	0.0001	0.0001
Gnaz	1.36262	0.831774	0.949491	1.11109	0.47512	4.62869
Rack1	1401.44	1372.58	1192.62	1277.03	1307.48	1291.1
Gng7	1.89866	1.15897	0.378071	2.32222	1.39009	5.92471
Gngt2	0.945323	0.0001	0.0001	0.0001	0.0001	0.0001
Gp1ba	0.242979	0.0001	0.0001	0.0001	0.0001	0.0001
Lilr4b	2.03396	0.0001	0.0001	0.188555	0.0001	3.01283
Lilrb4a	1.86924	0.0001	0.0001	1.55883	0.0001	0.0001
Gpc1	257.797	269.838	240.902	234.579	267.22	305.719
Nmur1	0.0001	0.0001	0.0001	0.0001	0.0001	0.0001
Lancl1	15.7729	22.3923	8.89448	15.6949	17.5805	14.3025
Coq8a	5.69787	11.6404	6.56301	0.60347	0.794675	1.15759
Grb10	0.128744	0.0561884	0.0641272	0.09546	0.0449497	0.0509157
Grb2	24.0233	26.7364	27.9407	30.2263	28.0353	32.0643
Grb7	0.0001	0.0001	0.0001	0.0001	0.0001	0.0001
Tle5	231.034	256.014	213.794	241.369	198.017	193.613
Gria1	0.0001	0.0001	0.0001	0.0001	0.0001	0.0001
Grik2	0.544884	0.237624	0.406815	1.94354	0.641114	1.39887
Grin2c	0.0001	0.0001	0.0001	0.0001	0.0001	0.0001
Grm1	0.0001	0.0001	0.0001	0.0001	0.0001	0.0001
Grn	358.366	304.433	310.718	446.433	358.951	371.366
Haspin	4.01301	2.16139	1.87987	3.93714	0.576174	1.11902
Nr4a3	0.704502	1.22857	1.3148	0.0001	0.368467	0.0001
Gstt1	30.074	15.0651	10.828	27.5105	16.285	9.85757
Gstt2	1.21095	0.0001	0.24116	0.0001	0.759959	0.0001
Trip12	22.3548	23.7583	31.4756	32.0312	20.1146	25.3482
Gucy2e	0.0001	0.0001	0.0001	0.0001	0.0001	0.0001
Guk1	49.6056	33.5868	22.6559	31.7963	55.85	51.6378
Mr1	40.0668	31.8823	53.5065	25.8285	27.3841	27.266
H3f3a	111.619	129.461	107.271	120.796	117.495	145.061
H3f3b	228.562	227.901	197.273	187.813	220.192	203.124
Hal	0.0001	0.0001	0.479074	0.356784	0.0001	0.0001
Hand1	0.0001	0.0001	0.0001	0.0001	0.0001	0.0001
Hap1	0.0001	0.0001	0.0001	0.0001	0.0001	0.0001
Cyp26a1	1.11781	2.43668	3.05971	0.0001	0.649552	0.147269
Hba-x	0.0001	0.0001	0.0001	0.0001	0.0001	0.0001
Hcn2	0.0001	0.0001	0.0001	0.0001	0.506937	0.0001
Hcrt	0.0001	0.0001	0.0001	0.0001	0.0001	0.0001
Hdac2	49.3356	51.6821	46.3079	53.6293	52.1197	40.4803
Hdac5	30.4869	47.1129	37.4774	23.6351	31.7949	33.885
Hey2	0.0001	0.0001	0.0001	0.0001	0.0001	0.0001
Foxn1	0.0001	0.0001	0.0001	0.0001	0.0001	0.0001
Foxj1	0.257488	0.0001	0.0001	0.0001	0.0001	0.0001
Hic1	0.147817	0.322121	0.0001	0.0001	0.0001	0.0001
Pde1b	2.80793	3.72168	3.24225	0.0001	0.939848	0.266289
Hivep2	7.13282	7.7895	5.95059	6.72249	8.4549	4.50809
Hk1	33.2584	42.5712	32.3369	39.9254	45.2512	34.5874
Tfb2m	6.77651	8.56813	5.12657	3.51631	4.44158	8.13743
Hlx	6.63865	7.67358	3.07364	11.902	6.13601	13.4165
Nrxn3	0.305506	0.222027	0.380108	0.113294	0.0001	0.0001
Ildr2	0.64276	0.910742	0.359939	0.0001	0.196146	0.0635643
Hmmr	10.6806	10.7917	17.2974	15.1432	12.3529	11.1835
Jpt1	66.6968	70.0892	69.9173	76.2431	42.4171	62.4388
Hnrnpab	53.0577	38.3655	39.838	63.8269	54.6751	55.2538
Hoxb1	0.0001	0.0001	0.0001	0.0001	0.0001	0.0001
Hoxb13	0.0001	0.0001	0.0001	0.0001	0.0001	0.0001
Hoxb3	0.0001	0.0001	0.0001	0.0001	0.0001	0.0001
Hoxb4	0.0001	0.0001	0.0001	0.0001	0.0001	0.0001
Hoxb5	0.0001	0.0001	6.79327	0.0001	0.0001	0.0001
Hoxb6	0.0001	0.0001	0.0001	0.0001	0.0001	0.0001
Hoxb7	0.0001	0.0001	0.0001	0.0001	0.0001	0.0001
Hoxb8	0.0001	0.0001	0.0001	0.0001	0.0001	0.0001
Hoxb9	0.0001	0.0001	0.0001	0.0001	0.0001	0.0001
Kbtbd7	2.34427	2.0442	1.67725	0.54312	0.204414	0.115846
Prmt2	20.6955	13.9577	14.163	30.7418	16.6851	25.6105
Hs3st3a1	2.36208	2.42752	4.19858	1.56337	1.64703	0.866461
Hsd11b1	158.086	82.6297	111.226	106.469	135.745	79.2124
Hsd17b1	0.503932	0.0001	0.0001	0.0001	1.22967	0.0001
Hsd17b7	3.04655	1.77109	2.52717	1.88197	1.61853	1.31809
Hsf2	8.98062	8.43767	4.40682	6.70397	8.90776	5.34618
Dnajb3	0.0001	0.0001	0.0001	0.0001	0.0001	0.0001
Hspd1	51.9286	67.6118	45.3177	56.3159	50.5426	53.3882
Hspa4	35.7515	29.5228	40.4987	42.2964	39.4367	27.1429
Hspe1	77.7594	135.235	77.403	73.0116	100.607	121.157
Htr2b	1.28108	0.0699127	0.159488	0.356181	0.0001	0.0001
Htr5b	0.0001	0.0001	0.0001	0.0001	0.0001	0.0001
Slc6a4	0.0001	0.0001	0.0001	0.0001	0.0001	0.0001
Hus1	2.7522	3.72613	2.1989	4.42916	1.41406	2.66066
Icam2	0.0001	0.0001	0.0001	0.0001	0.0001	0.0001
Creb3l3	0.290747	0.126821	0.289414	0.0001	0.101429	0.0001
Ier5	22.3212	17.5176	19.4921	16.7717	17.4033	14.428
Rarres2	9.37223	6.12942	8.62958	1.9106	1.30708	0.370309
Ifi203	98.8411	64.6415	110.882	76.7368	91.6374	82.5782
Ifi204	103.896	78.4372	113.92	89.3867	83.6776	67.3535
Ifi47	42.0419	14.6987	37.7037	28.4449	16.8697	9.63526
Ifng	0.0001	0.0001	0.0001	1.42639	0.383422	0.0001
Rgs16	2.27349	0.867392	2.12164	0.0001	0.792681	0.0001
Cd79b	0.0001	0.0001	0.0001	0.0001	0.0001	0.0001
Igf1	10.5258	13.4346	5.02761	5.88338	4.85348	4.76143
Igfbp1	0.0001	0.0001	0.0001	0.0001	0.0001	0.0001
Igfbp2	17.2747	10.633	4.80469	10.7338	17.1819	25.2877
Igfbp3	16.5413	19.3895	14.9809	11.4576	10.6829	21.6371
Igfbp4	48.7478	63.6218	56.1861	41.9598	49.7555	44.846
Igfbp5	31.9646	49.2223	30.5205	27.6435	16.0442	17.9545
Igtp	25.2562	18.5195	41.5469	19.0864	15.3805	8.35697
Ihh	0.0001	0.0001	0.0001	0.0001	0.0001	0.0001
Il10	0.0001	0.0001	0.0001	0.0001	0.885761	0.0001
Il12b	1.36052	0.0001	0.0001	0.0001	0.0001	0.0001
Il13	0.0001	0.0001	0.0001	0.0001	0.0001	0.0001
Il17a	0.0001	0.0001	0.0001	0.0001	0.0001	0.0001
Il18rap	1.33413	0.290916	3.18709	2.32396	1.16282	1.68636
Il1r1	12.7834	14.5946	12.7576	12.6753	14.9553	13.1706
Il1r2	0.0001	0.0001	1.22963	0.0001	0.0001	0.0001
Il18r1	0.0001	0.0001	0.0001	0.0001	0.0001	0.0001
Il3	0.0001	0.0001	0.0001	0.0001	0.0001	0.0001
Il4	0.0001	0.0001	0.0001	0.0001	0.0001	0.0001
Il5	0.0001	0.0001	0.0001	0.801709	0.0001	0.0001
Il9r	0.0001	0.0001	0.0001	0.0001	0.0001	0.0001
Fabp6	0.0001	0.0001	0.0001	0.0001	0.0001	0.0001
Kpnb1	39.8645	44.1129	57.4827	52.4831	48.2715	43.1598
Inha	8.16403	13.8424	5.64351	3.9505	10.9106	0.985467
Inhbb	53.4893	75.7766	60.1518	58.4057	37.6769	55.8096
Inhbc	0.0001	0.0001	0.0001	0.0001	0.0001	0.0001
Inhbe	0.0001	0.0001	0.0001	0.0001	0.0001	0.0001
Inpp1	7.84609	8.9594	0.372006	11.7706	5.53598	0.442849
Inpp5d	0.0001	0.0001	0.0001	0.0997086	0.0001	0.0001
Irf1	51.9384	53.9002	46.7367	36.085	40.6558	48.3262
Irs1	7.45893	6.72516	7.31662	7.56894	4.07743	6.46483
Itga2b	2.31682	1.93609	2.3062	1.93208	1.41355	4.27069
Itga3	16.2709	21.7888	14.8012	29.7219	20.9504	31.3256
Itga7	70.1988	99.3719	85.9708	89.6723	76.0668	62.5944
Itgae	0.0001	0.0633773	0.0723337	0.43043	0.0001	0.630718
Unc13d	0.669166	0.364738	0.666099	0.0620948	0.0001	0.198316
Itgb3	10.1008	12.6612	19.8232	11.7842	15.0463	17.8185
Itk	0.0001	0.0001	0.0001	0.0001	0.0001	0.0001
Itln1	0.0001	0.0001	0.0001	0.0001	0.0001	0.0001
Gbp6	5.2273	1.94399	4.36163	1.51012	0.214497	0.0608293
Atcay	0.361017	0.0001	0.0001	0.0001	0.0001	0.0001
Ush1g	6.671	4.36283	0.41512	2.31804	6.75917	2.88221
Jup	10.7996	12.3148	17.0554	11.2384	8.18189	8.12175
Kcnab3	1.30784	0.114134	0.0001	0.290916	0.456022	0.0001
Kcnh1	0.0929946	0.0001	0.0001	0.0001	0.0001	0.0001
Kcnj10	0.0001	0.0536054	0.0001	0.0001	0.0001	0.0001
Kcnj12	0.269506	0.822319	0.0001	0.898761	0.187948	0.0001
Kcnj16	0.183248	0.0001	0.273563	0.0001	0.0639517	0.0001
Kcnj2	4.75016	7.38138	5.81952	6.13941	7.34608	4.85929
Kcnj9	0.0001	0.0001	0.0001	0.0001	0.0001	0.0001
Kcnk2	1.50854	0.2924	0.917699	2.36066	0.350696	1.12559
Kcnmb1	0.0001	0.0001	0.0001	0.0001	0.0001	0.0001
Kera	0.0001	0.0001	0.0001	0.0001	0.0001	0.0001
Kif1a	0.0001	0.0001	0.0001	1.42977	0.168201	0.0001
Kif1c	11.9683	9.08896	11.5716	12.4531	10.9615	10.8696
Kif21b	4.83899	4.69546	3.40439	4.45004	6.06315	3.76544
Kif3a	16.2898	11.1456	16.1848	24.6251	23.4824	16.6288
Kif5a	0.0948112	0.0826874	0.707178	1.22871	0.0991585	0.0001
Kifap3	46.7897	45.9096	63.65	44.0944	52.2532	65.0742
Uhmk1	0.327939	1.14359	12.564	7.41213	1.54309	0.647599
Kpna2	14.3259	24.4163	16.2048	19.67	17.7078	14.9189
Krt31	0.839501	0.0001	0.0001	0.0001	0.0001	0.0001
Krt10	2.21826	1.658	0.630955	1.9967	0.165813	1.56473
Krt13	0.0001	0.0001	0.0001	0.0001	0.792342	0.199573
Krt14	0.399827	0.697218	0.0001	5.18545	2.09047	0.789581
Krt15	0.0001	0.0001	0.0001	0.0001	0.0001	0.0001
Krt16	0.0001	0.0001	0.0001	0.0001	0.147918	0.0001
Krt17	0.0001	0.0001	0.0001	0.0001	0.0001	0.0001
Krt19	2.89558	0.210503	1.68138	0.178961	0.336587	0.0001
Krt32	0.0001	0.0001	0.0001	0.0001	0.0001	0.0001
Krt33b	0.0001	0.0001	0.0001	0.0001	0.0001	0.0001
Krt34	0.0001	0.0001	0.0001	0.0001	0.0001	0.0001
Krt36	0.0001	0.0001	0.0001	0.0001	0.0001	0.0001
Krt27	0.0001	0.0001	0.0001	0.0001	0.0001	0.0001
Krtap12-1	0.0001	0.0001	0.0001	0.0001	0.0001	0.0001
Gm10272	0.0001	0.0001	0.0001	0.0001	0.0001	0.0001
Krtap9-1	0.0001	0.0001	0.0001	0.0001	0.0001	0.0001
Ksr1	3.57717	4.0763	7.97115	6.17706	3.96811	4.56017
Lad1	0.0001	0.0001	0.0001	0.0001	0.0001	0.0001
Aff3	0.993764	1.54049	0.274852	1.63693	0.500491	2.83487
Lama2	4.57722	5.15294	2.43118	7.19099	3.53693	2.94149
Dnase1l3	0.8963	2.1101	1.78428	0.199398	0.0001	0.566513
Lamb3	0.163737	1.99776	0.0815432	0.545945	0.0571492	0.0001
Lamc2	3.34096	1.90489	3.32565	3.14333	3.40472	0.60918
Lasp1	53.54	54.1024	57.9121	47.4962	54.4476	45.199
Lats1	14.2091	14.2347	13.6862	19.4294	21.9312	15.1126
Lcp2	0.0001	0.0001	0.0001	0.0001	0.0001	0.0001
Cog1	7.66736	5.15771	7.79576	9.2967	12.8308	7.57171
Lgals9	217.347	138.906	179.494	153.205	154.539	123.534
Eif2d	14.488	25.7721	31.7274	22.9825	10.4556	14.6507
Lhx1	0.0001	0.0001	0.0001	0.0001	0.0001	0.0001
Lhx4	0.0001	0.0001	0.0001	0.0001	0.0001	0.0001
Lhx9	0.115499	0.805119	0.402146	0.128413	2.77612	0.0001
Lif	5.5844	7.80557	2.28898	6.69631	4.92455	4.1523
Lig3	7.03179	15.5724	7.38842	7.09473	5.7786	5.24666
Limk2	12.5558	10.6047	16.4571	10.4768	9.19023	9.8155
Llgl1	23.3179	31.3822	24.7784	49.4647	25.3031	49.8746
Gzmm	2.06401	0.674992	0.0001	0.382578	0.179987	2.64971
Lmnb2	2.55902	2.66056	8.71931	2.77242	3.2941	5.44286
Xcl1	0.0001	0.0001	0.0001	0.0001	0.0001	0.0001
Zbtb7a	25.3786	28.1067	32.5766	34.4665	23.8095	42.0017
Chadl	1.04218	0.795203	1.55606	0.338053	0.0001	0.205917
Lrrfip1	14.7892	17.1276	20.0982	21.9898	17.744	10.8851
Lrrn2	0.0001	0.0001	0.0001	0.0001	0.0001	0.0001
Lss	0.641828	0.186627	1.70353	1.86323	0.223828	3.12646
Sh3bgr	2.00932	4.59918	4.50013	0.372445	1.57619	0.0001
Ltc4s	1.12858	1.72215	0.0001	0.627482	2.75408	0.0001
Lum	4.47704	3.06742	2.22831	1.0668	2.34132	2.2738
Recql5	2.13556	1.39668	1.7876	6.00813	1.18452	1.15037
Grin3b	0.0001	0.0001	0.201842	0.826389	0.0707581	0.0001
Nphs2	0.0001	0.0001	0.0001	0.0001	0.37226	0.168766
Tmem37	86.1241	66.2811	54.8798	38.4499	48.9057	44.5867
Card14	0.167747	0.0731934	0.333857	0.0001	0.0001	0.0001
Capn8	0.0001	0.0001	0.0001	0.0001	0.0001	0.0001
Rtn4ip1	2.89379	3.39682	6.31489	4.04262	2.87141	1.75862
Zfp287	1.98241	2.96747	1.2827	4.45737	5.27551	0.887539
Mtmr4	7.81064	6.25175	6.61443	9.89448	4.00334	5.24962
Sgk3	0.53122	0.103018	1.76239	1.74989	0.0001	0.139965
Acbd3	25.999	29.0055	25.2614	24.6218	22.4938	24.2022
Khdrbs2	0.0001	0.0001	0.0001	0.0001	0.0001	0.0001
Crb1	0.0001	0.0001	0.0001	0.0001	0.0001	0.0001
Rtkn2	0.843877	1.17733	0.924	1.93905	1.00028	0.0667601
Il1rl1	1.143	3.4259	1.51698	2.27694	0.797004	0.903011
Tram2	5.88678	2.87466	19.4543	8.02916	5.91071	14.417
Inpp5j	0.382217	0.166702	0.0001	0.0001	0.0001	0.0001
Ly9	0.0001	0.0001	0.0001	0.0001	0.0001	0.0001
Ly96	8.80337	12.954	10.9537	8.9728	4.98742	10.4322
Sumo2	34.9061	47.8309	21.5095	23.657	34.7698	24.1623
Lyz2	0.627864	0.0001	0.0001	0.0001	2.84528	3.7197
Lyz1	0.0001	0.0001	0.0001	0.0001	0.0001	0.0001
Marcks	118.411	85.6993	73.017	81.1358	89.4171	72.8217
Galnt10	12.842	16.6741	10.4653	9.20561	8.56076	13.9361
Madcam1	0.0001	0.0001	0.0001	0.0001	0.163012	0.0001
Havcr1	0.0001	0.0001	0.0001	0.0001	0.0001	0.0001
Timd2	0.0001	0.0001	0.0001	0.0001	0.0001	0.0001
Havcr2	2.67864	0.0001	0.0001	0.631856	0.764141	0.76959
Trpm8	0.0001	0.0001	0.0001	0.0001	0.0001	0.0001
Pkd1l1	0.0001	0.0001	0.0001	0.0001	0.0001	0.0001
Gpr37l1	0.0001	0.128508	0.0001	0.109258	0.0001	0.0001
Mlph	0.0001	0.0001	0.0001	0.0001	0.0001	0.0001
Man1a	10.2374	8.66657	7.8127	10.0234	15.1389	12.4686
Nme7	10.4679	3.12277	4.11317	2.73633	5.72392	3.1339
Mical1	9.77731	5.19669	10.1032	10.4918	11.4272	5.84842
Mapkapk2	112.702	95.5143	98.0337	93.0755	98.7702	104.149
Marco	0.0001	0.0001	0.0001	0.0001	0.0001	0.0001
Nprl3	6.15997	12.8039	29.0184	4.99098	6.24294	10.8081
Ascl1	0.0001	0.0001	0.0001	0.0001	0.0001	0.0001
Matk	0.0001	0.0001	0.0001	3.12036	0.0001	0.0001
Mbd3	49.2754	54.9842	44.8928	47.67	51.7556	58.3104
Mcm3	8.50711	13.6333	11.5578	23.6902	7.21428	9.08214
Mcm6	17.8411	17.851	21.1176	13.0979	17.9822	31.8939
Cd46	1.09416	1.31186	0.408491	0.608345	0.286169	0.0001
Synpo2l	3.97596	5.08984	5.76815	1.34828	0.76689	0.701816
Mdm2	47.2397	45.0157	67.3162	43.9139	50.6308	56.6299
Mdm4	7.32003	7.21197	7.90155	10.0066	5.89947	9.0124
Meis1	12.1554	17.3659	16.907	17.7392	12.4106	10.8462
Meox1	0.0001	0.0001	0.0001	0.0001	0.0001	0.0001
Mettl1	7.48089	5.38174	5.02649	12.1997	3.39057	2.51184
Mgat1	35.6294	42.2393	42.1409	49.7432	40.6494	21.032
Kitl	31.4729	21.6581	32.6012	41.8991	38.2446	25.778
Clec10a	0.0001	0.0001	0.0001	0.0001	0.0001	0.0001
Mif	1224.69	922.221	850.966	1029.46	904.46	967.527
Mip	0.0001	0.0001	0.0001	0.0001	0.0001	0.0001
Mknk2	55.1155	90.8434	62.8233	72.2982	77.5763	68.9421
E230016K23Rik	3.87178	3.24633	2.66821	0.0001	0.934576	0.941241
Mnt	10.7071	11.7337	12.6024	13.7822	14.427	29.1486
Mdh1	123.356	77.793	73.6238	89.8701	72.5433	67.7358
Mpo	0.0001	0.0001	0.0001	0.0001	0.0001	0.0001
Mpz	0.0001	0.29042	0.0001	0.0001	0.0001	1.70978
Mrc2	63.4265	103.184	95.4152	66.0727	76.128	78.8222
Msc	0.386557	0.0001	0.0001	0.0001	0.134832	0.0001
Cited2	64.0295	53.1885	55.5174	44.9026	64.795	80.536
Mstn	0.0001	0.0001	0.246373	0.0001	0.0001	0.0001
Map2	0.120308	0.0525101	0.0001	0.0001	0.0001	0.0001
Map7	0.0001	0.0001	0.0001	0.0001	0.0001	0.0001
Rgs4	3.61001	3.24628	3.93034	0.501835	1.57327	0.0001
Commd1	32.0418	33.599	41.5844	30.817	23.4729	27.3964
Hspb7	7.43144	9.82472	7.51668	1.68823	2.42377	0.662944
Myb	0.0001	0.0001	0.0001	0.0001	0.0001	0.0001
Mybl1	2.7928	2.15121	7.78383	1.75973	3.21308	2.27994
Tmem221	2.15587	2.25588	2.78976	1.27851	0.150415	0.0001
Myf5	3.18563	2.22231	14.7449	5.43118	2.44339	7.17251
Myf6	0.797632	0.927356	0.0001	0.985411	0.0001	0.0001
Slc27a3	1.17193	1.27738	2.47882	0.21726	0.204369	0.578704
Myh2	0.654593	0.0952188	0.135828	0.0001	0.0001	0.0001
Lman1l	2.86515	3.33117	5.13356	1.69912	0.666003	0.0001
Myh4	2.97812	2.01984	1.97634	3.27049	2.07658	0.261511
Myh8	1.61877	2.25845	1.39652	1.55993	0.602044	1.36413
Myl4	343.797	407.909	161.386	152.072	76.7624	123.93
Myl7	0.0001	0.0001	0.0001	0.0001	0.0001	0.0001
Irf5	0.637819	0.417165	0.952293	0.0001	0.111265	0.314982
Myl6	461.997	430.186	286.147	481.253	380.723	404.261
Myo15	0.0001	0.0001	0.0001	0.146377	0.0001	0.0001
Myo1b	6.25128	7.22983	6.41913	6.17039	4.35885	7.27798
Myo1c	47.4046	46.676	44.4459	47.0845	43.3702	50.644
Myoc	0.0001	0.0001	0.0001	0.0001	0.0001	0.0001
Txlnb	2.23326	2.07722	2.8899	1.43476	0.0520037	0.0589081
Ppp1r12a	28.0785	35.6636	25.7662	29.6306	28.0417	23.0298
Nab1	19.6926	15.0396	20.6409	18.8511	18.0049	16.7424
Nab2	25.6401	31.2337	36.8088	22.8743	32.4768	31.3512
Naca	51.3179	49.4787	44.7208	44.1241	61.5172	36.1265
Nbr1	29.9373	26.8863	23.0003	26.3699	35.1636	27.8682
Dhrs9	3.53336	3.49187	4.2792	0.873134	0.90343	0.74446
Nck2	11.9559	10.4776	16.1854	16.7502	18.9237	17.2378
Ncl	12.858	16.8881	18.4586	13.6267	17.1604	16.983
Ncoa2	7.35219	12.3993	6.67511	11.364	11.1401	8.76042
Nedd1	8.63954	4.25818	8.59993	7.93569	8.05393	11.4251
Septin2	91.0263	87.6153	71.8931	87.1277	83.8286	86.0987
Nek2	3.11339	1.85519	3.09912	3.69256	4.26934	3.19753
Neurod2	0.0001	0.0001	0.0001	0.0001	0.0001	0.0001
Stap2	1.33342	1.55029	1.5485	0.0001	0.464939	0.526773
Nf2	9.86591	7.98852	7.64613	7.52228	9.70456	11.5244
Nfe2l1	68.3043	94.6316	87.0586	77.7165	84.9147	87.4321
Nfic	127.966	142.354	119.143	125.33	118.222	101.512
Nfyb	15.2107	5.78164	12.0352	10.9862	11.1045	7.6004
Ngfr	0.0001	0.0001	0.0001	0.0001	0.0001	0.0001
Nhlh1	0.0001	0.0001	0.0001	0.0001	0.0001	0.0001
Nipsnap1	1.41642	0.771988	0.352557	4.85578	3.95032	1.53862
Nlk	4.42768	3.60353	4.62775	3.99324	2.67568	1.04946
Nmbr	0.0001	0.0001	0.0001	0.209762	0.197316	0.0001
Myl6b	23.9292	12.1249	15.9333	0.719204	3.72039	7.4086
Nme2	370.473	324.632	352.724	308.239	341.802	353.193
Cd244a	0.0001	0.0001	0.0001	0.0001	0.0001	0.0001
Nmt1	61.0117	27.9389	27.1318	40.2085	45.1217	47.3449
Rrp1	67.7426	75.2076	63.8138	69.3832	64.4005	70.8788
Nodal	0.0001	0.0001	0.0001	0.0001	0.0001	0.0001
Nog	0.0001	0.0001	0.0001	0.0001	0.0001	0.0001
Nos2	81.904	73.7399	107.725	67.4931	46.1511	45.9839
Npas2	0.0001	0.0001	0.0001	0.0001	0.0001	0.0001
AW011738	5.8016	4.32121	3.42895	1.52319	0.758574	0.811727
Nppc	0.0001	0.0001	0.0001	0.0001	0.0001	0.0001
Nptx1	0.0001	1.09512	0.0626004	0.0001	0.219001	0.0001
Slc11a1	1.44009	0.879061	0.430116	3.73607	7.1289	1.70653
Nrp2	14.869	26.7684	21.937	20.0303	21.2053	21.3153
Nsf	10.9241	12.1376	8.50633	15.8036	13.0841	13.2934
Nsg2	0.0001	0.0001	0.0001	0.0001	0.0001	0.0001
Pcyt1b	1.14218	1.21729	1.83168	0.658557	0.309785	0.0001
Ddr2	29.0953	35.6832	33.344	33.2115	31.7144	32.0443
Nxn	71.0249	63.736	59.6223	70.9494	57.4098	63.2691
Oaz1	276.169	249.168	305.191	180.901	297.03	228.917
Sebox	0.0001	0.450378	0.0001	0.0001	0.0001	0.0001
Ogdh	30.4988	41.5104	34.6531	36.4216	29.2929	25.3232
Oit3	0.0001	0.0001	0.0001	0.1812	0.0001	0.0001
Olfr10	0.0001	0.0001	0.0001	0.0001	0.0001	0.0001
Olfr16	0.0001	0.0001	0.0001	0.0001	0.0001	0.0001
Olfr23	0.0001	0.0001	0.0001	0.0001	0.0001	0.0001
Olfr30	0.0001	0.0001	0.0001	0.0001	0.0001	0.0001
Olfr51	0.0001	0.0001	0.0001	0.0001	0.0001	0.0001
Olfr54	0.0001	0.0001	0.0001	0.0001	0.0001	0.0001
Olfr56	0.0001	0.0001	0.0001	0.0001	0.0600313	0.0001
Olfr57	0.0001	1.87522	0.0001	0.113958	0.0001	0.0001
Olfr59	0.0001	0.0001	0.0001	0.0001	0.0001	0.0001
Olfr8	0.0001	0.0001	0.0001	0.0001	0.0001	0.0001
Olfr9	0.0001	0.0001	0.0001	0.0001	0.0001	0.0001
Omg	0.0001	0.0001	0.0001	0.0001	0.467758	0.0001
Oprk1	0.0001	0.0001	0.0001	0.0001	0.0001	0.0001
Oprm1	0.0001	0.0001	0.0001	0.0001	0.0001	0.0001
Orc2	5.61003	4.72027	14.2545	8.39	6.38222	2.72148
Sqstm1	360.803	294.656	251.818	466.966	298.306	302.669
Osm	0.0001	0.0001	0.0001	0.0001	0.0001	0.0001
Otx1	1.4094	1.229	0.467714	0.0871561	3.43941	1.11348
Mybbp1a	39.8097	26.9137	31.7659	49.0136	33.5456	32.2781
P2rx1	0.271934	0.0001	0.270688	2.21663	1.04258	0.0001
P4ha1	137.863	151.414	104.067	99.1217	100.218	109.757
P4ha2	107.43	86.1494	71.5736	95.3203	73.4272	70.3912
Pafah1b1	35.6074	39.6771	41.4912	42.6238	40.9744	35.2345
Pah	0.0001	0.0001	0.0001	0.0001	0.0001	0.0001
Palm	75.716	101.928	80.0405	78.8083	80.1513	102.777
Pam	38.7326	36.8417	47.1273	36.1739	42.9631	41.2678
Pax3	0.0001	0.0001	0.0001	0.0001	0.0001	0.0001
Pbx1	16.6494	20.6555	18.2011	19.1528	22.3212	23.6789
Pcmt1	23.0183	12.9033	19.3811	17.7684	23.8335	11.8954
Pcnt	1.67115	1.97332	0.901103	2.37427	2.80379	1.40277
Pcsk4	1.05586	0.748101	0.131465	0.34249	0.966295	0.469266
Cdk18	30.2801	32.6726	16.3176	30.6005	32.6953	18.9311
Pctp	0.673409	0.0001	0.0001	0.0001	0.0001	0.0001
Pdcd1	0.0001	0.0001	0.0001	0.0001	0.0001	0.0001
Pde6d	43.4466	29.4074	10.1315	38.9621	32.3065	16.8019
Pdk2	21.2582	15.7245	21.1608	33.4723	28.3164	19.2846
Enpp1	26.6531	34.1889	28.4772	29.4831	36.4511	29.7961
Pea15a	76.8826	114.694	69.0638	66.2741	69.2044	56.6649
Etv4	3.69278	0.867021	0.565601	1.15818	5.39725	3.0296
Pecam1	0.0001	0.0001	0.0001	0.0001	0.0001	0.0001
Pemt	2.78477	6.24407	0.396086	0.294984	3.60604	9.42843
Per1	17.9262	13.0468	22.7265	17.3687	13.4589	27.2089
Per2	3.18312	2.45351	1.24484	4.17132	6.49982	1.59421
Pex7	10.6855	2.9023	4.70803	4.8045	8.42782	9.13373
Pfdn2	35.7377	8.13968	41.6799	56.9365	15.9927	34.9759
Pfkfb2	1.93122	1.56374	2.28279	0.843651	1.26245	1.58021
Pfkl	50.4931	73.629	45.5552	63.2194	46.9015	70.1962
Pfn1	228.809	215.482	239.908	203.39	186.663	313.475
Prf1	0.0001	0.0001	0.0001	0.0001	0.0001	0.0001
Phb	22.8683	26.3735	21.4784	28.9134	20.9604	15.1525
Slc25a3	309.172	245.2	297.599	257.97	325.735	286.724
Pigr	0.0001	0.0001	11.326	3.06708	0.0001	0.0001
Pikfyve	6.01358	3.63728	2.25949	6.06377	4.84056	3.74949
Pip5k1c	5.42757	6.49067	14.5099	7.29937	7.73108	7.41188
Pitpna	48.6435	41.9119	33.6993	38.0723	47.5219	46.5235
Prkca	5.70871	5.46192	5.44577	8.43395	4.96181	4.35342
Pkib	0.0001	0.0001	0.0001	0.0001	0.0001	0.0001
Pkp1	3.9938	0.516023	5.22701	2.16559	3.8935	1.75294
Lypla1	21.0001	20.9874	19.7501	16.6282	28.1444	11.4195
Pla2g4a	26.4627	16.4678	31.3311	23.5046	25.8891	37.6217
Serpinb2	20.9081	8.33861	15.8109	21.0853	16.9518	18.3105
Plcd4	0.212707	0.0001	0.0001	0.0001	0.111283	0.0001
Pld2	5.58639	9.89473	6.6903	10.4172	4.07782	5.99941
Pa2g4	87.3088	100.638	106.87	91.1634	87.7969	86.2736
Serpinf2	0.0001	0.0001	0.0001	0.0001	0.0001	0.0001
Pln	0.802777	0.0001	2.39709	1.28927	0.513141	0.73992
Plxna2	6.49367	7.96932	4.71329	5.39299	4.73747	9.9277
Pmp22	134.109	139.271	117.541	118.802	121.383	144.952
Prrx1	58.0426	41.5623	61.1908	56.1342	67.7885	55.6733
Pnmt	0.0001	0.0001	0.0001	0.0001	0.0001	0.0001
Septin4	0.608486	0.0001	0.0001	0.0001	1.41413	0.0001
Pold2	9.68541	6.82839	17.3332	13.4424	9.91444	7.57029
Pgap3	2.46376	1.4323	2.17998	0.203015	0.0478176	1.18953
Pou3f3	0.0001	0.0001	0.0001	0.0001	0.0001	0.0001
Med1	10.2287	8.67159	8.96347	13.2526	10.7896	10.5328
Lgals3bp	446.853	387.985	404.133	437.644	361.727	348.006
Ppox	6.55904	5.24284	7.16373	6.28012	11.497	7.91659
Ppp1r1b	0.0001	0.0001	0.0001	0.0001	0.0001	0.314755
Ppp2ca	189.266	186.099	164.014	137.366	192.32	202.964
Ppp3r1	19.3506	18.5098	19.2619	26.2973	19.6255	23.8112
Zfp781	0.652715	0.355772	0.568521	0.0908058	0.284505	0.0001
Ppy	0.0001	0.0001	0.0001	0.0001	0.0001	0.0001
Nup88	21.4741	34.8757	16.0318	42.7798	24.425	21.4183
Mob4	48.369	32.2473	35.2925	50.3442	26.5635	38.2125
Prep	17.693	25.2703	19.1302	18.8137	15.3146	14.7491
Lnx1	1.47696	0.60613	1.59991	0.386484	0.181824	0.308946
Prim1	6.92557	1.50984	14.6493	19.0908	4.37629	6.32625
Prim2	12.3324	12.6954	3.75103	8.6338	6.62843	0.811998
Prkar1a	149.563	163.152	142.715	166.818	136.866	178.814
Prop1	0.0001	0.0001	0.0001	0.0001	0.0001	0.0001
Prox1	0.0001	0.0001	0.0001	0.0595186	0.0001	0.0001
Prtn3	0.682761	0.595375	0.0001	0.0001	0.476097	0.134929
Npepps	77.2777	90.2199	82.9817	79.9893	71.9746	82.8459
Lrrc73	4.79451	3.76272	6.20426	1.06629	2.50734	0.0001
Cyth1	8.92037	16.0431	7.56775	8.19037	8.12827	7.4477
Psen2	13.2775	3.24753	14.6672	16.3237	8.24189	15.7342
Psmb6	221.289	125.384	166.72	133.649	136.099	170.522
Psmc3ip	4.31819	5.02056	1.07467	11.4699	3.76368	9.66567
Psmc5	55.0791	61.1685	50.4302	77.6126	68.6578	56.8551
Psme3	27.8589	33.1265	22.6262	29.9439	40.3512	37.9157
Pipox	0.0001	0.0001	0.0001	0.0001	0.0001	0.0001
Ptbp1	40.6092	47.8886	37.1014	47.2918	39.0423	50.5807
Socs7	6.3849	5.95939	7.34427	4.13697	6.43064	8.70588
Prpf8	47.542	51.2983	61.1857	71.9951	68.0615	59.3168
Casc3	14.8953	12.6794	19.1957	16.4964	17.6809	17.6514
Eif4a3	54.8799	51.7109	55.0798	51.9437	51.3902	37.9815
Stab2	0.204067	0.177958	0.0001	0.0001	0.0001	0.0001
Med9	5.94625	5.08908	6.57665	5.79541	4.53005	3.91475
Btnl10	0.0001	0.0001	0.0001	0.0001	0.0001	0.0001
Bcas3	11.525	11.6324	6.18782	9.51859	17.907	9.67858
Hexim1	5.26789	1.78645	1.84509	8.38831	4.35336	5.24071
Ptgs2	64.6759	49.6697	68.3584	55.024	86.4858	90.6957
Ptma	45.9251	74.5104	22.9959	57.6666	43.6665	74.3226
Ptp4a1	16.3919	11.3508	17.6765	15.4566	18.2088	9.0777
Ptpn14	14.1713	19.5185	16.8416	19.3617	21.9366	20.8424
Ptpn18	0.0001	0.0001	0.0001	0.0001	0.0001	0.0001
Ptpn4	1.97368	0.614725	3.57836	4.04936	2.62946	8.24143
Ptprb	0.055804	0.0001	0.0001	0.0001	0.0001	0.0001
Ptprc	0.0001	0.0001	0.0001	0.0001	0.0001	0.0001
Cabp7	0.0001	0.0001	0.0001	0.0001	0.0001	0.0001
Zfp286	0.0001	0.0001	0.0001	0.0001	0.0001	0.0001
Wdr81	6.77098	6.90922	4.30213	9.93142	7.19897	6.3356
Rassf3	4.45603	5.23713	1.63931	4.0212	4.12022	1.3776
Ptprk	17.8859	18.8046	20.3702	38.3812	23.744	20.8134
Lrrc75b	5.19194	3.77281	3.73258	3.42104	5.02802	2.39274
Ptprn	0.375515	2.45529	0.0001	2.01766	0.0655412	0.0001
Kcnh6	0.116389	0.456415	0.0001	0.0001	0.162269	0.0001
Rapgef6	6.60396	4.94607	10.2234	10.7967	9.22354	10.3705
Ptprr	0.0001	0.0001	0.0001	0.0001	0.0001	0.0001
Cavin1	61.8596	49.0865	46.6952	56.0956	50.5372	54.9792
Itgb4	1.3984	0.726994	2.56974	1.43528	0.78759	1.82708
Mymx	46.2308	38.8308	16.9188	10.5833	7.58484	6.98248
Nacad	1.2206	2.12864	4.25228	1.25666	0.851117	1.76784
Dhrs11	3.96924	13.3354	6.27513	14.1919	8.46555	4.61142
Nob1	17.324	10.8907	13.4348	4.18112	4.21385	1.90981
Pex19	40.2664	32.5248	25.1567	24.2714	34.3937	39.6804
Cyb5d2	8.09894	6.33166	7.50584	15.4227	7.69178	10.9213
Pirt	0.0001	0.0001	0.0001	0.0001	0.0001	0.0001
Trpv1	0.0001	0.0001	0.0001	0.0001	0.0001	0.0001
Zfp3	0.364086	3.65012	0.181259	1.21425	0.824936	0.0001
Olfr384	0.0001	0.0001	0.0001	0.0001	0.0001	0.0001
Slu7	18.8468	14.4188	14.6898	17.6609	17.1394	26.4075
Rab1a	93.9005	98.6487	73.0235	65.3016	72.6568	75.5151
BC049762	0.0001	0.0001	0.0001	0.0001	0.0001	0.0001
Rab17	0.0001	0.0001	0.0001	0.0001	0.0001	0.0001
Rab23	9.76031	3.80418	5.81466	8.87936	5.92912	7.0683
Rab5b	40.2719	29.4308	29.9097	51.4296	42.2296	39.4811
Gabre	2.97191	1.76225	2.18916	0.484742	0.704631	0.56357
Rad50	10.8811	5.69859	10.7671	17.4679	13.2211	13.1233
Rad51d	3.19474	3.56417	1.02892	2.90798	2.5552	4.30546
Rnf185	19.6727	18.0627	9.56095	21.2308	20.374	12.2507
Rab34	61.9091	49.4989	62.5396	61.2111	75.3184	56.8917
Rai1	7.15972	10.2126	12.9119	9.74637	12.0953	5.4294
Ranbp2	13.7233	12.4398	21.9019	14.9087	16.5258	25.4862
Rara	19.9177	14.2867	33.8168	23.3373	20.496	36.7053
Rasd1	0.0001	0.0001	0.0001	7.03114	0.0001	0.0001
Pld6	0.0001	0.0001	0.0001	0.973268	0.0001	0.0001
Jmjd4	2.29523	3.7804	1.60779	3.27669	1.54115	2.4177
Sun3	0.0001	0.0001	0.0001	0.0001	0.0001	0.0001
Zzef1	11.0096	7.8619	13.2694	17.8661	10.9444	9.50885
Tmem199	14.3284	7.75508	7.6232	17.8545	6.37343	5.07441
Nlrp1a	0.0001	0.0001	0.0001	0.0001	0.0001	0.0001
Utp14b	1.83356	1.67154	1.24446	4.69514	2.1211	0.0659396
Rcvrn	0.0001	0.0001	0.0001	0.0001	0.0001	0.0001
Rdh5	9.73492	7.45638	16.7615	12.8721	3.11881	0.415814
Rdh16	0.0001	0.0001	0.103046	0.0001	0.0001	0.0001
Rel	1.54084	1.6795	1.66159	1.61808	1.34299	0.304405
Ren1	0.0001	0.0001	0.0001	0.0001	0.0001	0.0001
Reps1	10.8987	14.0343	9.7134	11.7425	9.41077	10.112
Resp18	0.0001	0.0001	0.0001	0.0001	0.0001	0.0001
Rev3l	8.52306	8.77469	7.9731	8.62368	11.1265	10.1492
Rgl1	20.4852	19.3143	18.9469	27.7127	22.9134	20.6342
Itgb1bp2	32.8439	30.5415	15.0696	2.85316	9.57195	7.50047
Rgs2	6.3952	5.19199	3.12811	3.02421	8.03416	7.31716
Mef2c	4.19464	4.97974	3.11901	0.262329	0.687233	2.35568
Rgs5	0.0001	0.0001	0.0001	0.0001	0.0001	0.0725454
Rgs9	0.0001	0.0001	0.0001	0.0001	0.0001	0.0001
Xpr1	10.4507	9.13183	12.7552	15.1399	13.5307	10.5858
Rnf2	28.707	21.7839	22.4132	22.4168	25.4408	34.0187
	0.0001	0.0001	0.0001	0.0001	0.0001	0.0001
Snord3a	0.0001	0.0001	0.0001	0.0001	0.0001	0.0001
Ros1	0.0001	0.0001	0.0001	0.0001	0.0001	0.0001
Rp1	0.0001	0.0001	0.0001	0.0001	0.0001	0.0001
Rpl19	1169.66	1180.22	1031.37	1049.72	1090.58	1199.67
Rpl26	24.4401	28.7706	30.4101	26.7222	8.94675	6.27524
Rpl27	280.697	299.355	299.432	212.093	360.082	320.314
Rpl37a	340.801	365.074	259.484	285.877	283.661	208.394
Rpl7	1336.33	1115.09	1241.45	1172	1277.05	1349.27
Actc1	209.805	205.635	92.6608	46.3559	48.2642	42.9933
Pdc	0.0001	0.0001	0.0001	0.0001	0.0001	0.0001
Rps12	2556.19	2736.38	2950.91	2410.91	2700.99	2880.65
Rps15	853.585	681.97	826.896	653.703	671.403	739.124
Rxrg	0.0001	0.0001	0.0001	0.0001	0.0001	0.0001
Ncor1	25.2058	37.934	31.5706	37.059	38.7235	32.0438
Nr1h4	0.0001	0.0001	0.0001	0.0001	0.0001	0.0001
S100b	0.0001	0.0001	0.0001	0.0001	0.0001	0.0001
Sag	0.0001	0.0001	0.0001	0.0001	0.0001	0.0001
Apcs	0.0001	0.0001	0.0001	0.0001	0.0001	0.0001
Sf3a2	21.8012	17.8872	42.0215	24.1674	23.3547	17.8497
Sar1a	141.788	113.854	128.7	119.942	106.821	109.296
Serpinb3a	0.0001	0.0001	0.0001	0.0001	0.0001	0.0001
Scg2	0.267121	0.0001	0.664592	0.791838	0.651747	1.05486
Ccl1	0.0001	0.0001	0.0001	0.0001	0.0001	0.0001
Ccl11	4.94732	0.269721	0.615668	0.0001	1.94047	1.46575
Ccl12	0.0001	0.0001	0.0001	0.0001	0.0001	0.0001
Ccl2	240.803	156.497	235.807	155.768	182.973	223.572
Ccl20	0.0001	0.0001	0.0001	0.0001	0.0001	0.0001
Ccl3	0.0001	0.0001	8.36092	2.17926	1.46424	0.0001
Ccl4	0.0001	2.1918	0.0001	0.0001	0.350607	0.0001
Ccl5	164.016	210.18	222.238	182.832	155.02	185.742
Ccl6	0.23114	0.201565	0.0001	0.0001	0.0001	0.0001
Ccl7	186.39	117.744	172.548	132.945	160.721	107.657
Ccl8	37.6573	46.4246	85.9562	55.8285	52.2881	69.7587
Ccl9	18.9712	25.7758	20.3115	23.5469	10.6132	8.62665
Sdf2	81.1119	87.3845	64.592	81.4607	81.0037	63.2532
Serpinf1	588.043	491.565	640.389	472.937	469.947	527.549
Cavin2	48.0013	70.2664	39.5115	29.4638	37.4074	41.6971
Sec61g	102.215	68.3337	66.1354	40.4102	45.1386	69.144
Sele	0.0001	0.0001	0.0001	0.0001	0.0001	0.0001
Sell	0.0001	0.0001	0.0001	0.0001	0.0001	0.0001
Selp	0.218157	0.0001	0.0001	1.21239	0.760319	0.0431673
Sema4c	2.44153	1.14059	1.12843	1.26047	2.61439	3.03104
Rnd1	1.50611	3.41449	3.14822	1.22809	0.840172	0.119078
Sez6	0.0001	0.0001	0.0001	0.0001	0.0001	0.0001
Srsf2	19.5264	17.483	13.1894	34.5704	22.3069	15.0131
Sgca	16.4614	7.51892	15.6056	2.03381	4.16768	12.3856
Sgk1	27.4484	32.4581	20.4125	27.7697	29.4316	25.1203
Sgpl1	60.5127	65.3618	51.7447	68.8949	61.9718	72.218
Shbg	0.0001	0.0001	0.0001	0.0001	0.0001	0.0001
Shmt1	1.76742	0.840692	1.59939	0.595581	1.40043	1.45978
Pmel	0.77891	0.40757	2.79096	0.0001	0.0544039	0.24621
St6galnac1	0.0001	0.0001	0.0001	0.0001	0.0001	0.0001
St6galnac2	0.326488	0.0001	0.0001	0.363012	0.0001	0.0645633
St8sia4	0.0001	0.0001	0.0001	0.0001	0.0408495	0.0001
Sim1	0.0001	0.0001	0.0001	0.0001	0.0001	0.0001
Vps4b	20.5838	43.3691	23.4165	28.1862	22.0589	22.7503
Slc13a2	0.0001	0.132142	0.0001	0.0001	0.0001	0.0001
Slc16a7	0.0001	0.478486	0.409673	0.203435	1.29114	0.541869
Slc19a1	12.4326	7.5636	3.02202	6.00109	16.2288	5.25367
Slc1a6	2.54121	2.70064	0.158191	0.353284	0.0001	1.00386
Slc22a5	8.22765	14.3954	5.5309	10.2176	12.4423	11.1428
Slc2a4	0.0001	0.0001	0.117128	0.0001	0.0001	0.0001
Slc4a1	0.0001	0.0001	0.0001	0.0001	0.0001	0.0001
Slc4a3	2.01719	4.85332	0.966837	3.07358	3.46413	7.79073
Slfn1	0.0001	0.779055	9.60356	0.0001	0.0001	0.0001
Slfn2	85.336	93.0154	60.9301	62.7398	52.8984	69.4649
Slfn3	0.365489	0.796641	0.0001	0.0001	0.254874	0.0001
Slfn4	1.17363	0.292474	0.0001	0.0001	1.57818	1.02654
Slit3	0.0001	0.0001	0.0001	0.0001	0.0001	0.0001
Smarcb1	36.4411	43.125	42.2533	45.2685	52.4239	43.9747
Smpd2	14.0829	4.69542	9.483	8.59703	7.36469	5.23571
Sstr2	0.0001	0.0001	0.0001	0.0001	0.0001	0.0001
Sumo3	31.1413	22.3971	13.7772	27.4247	30.622	25.6011
Eftud2	16.1259	21.8737	20.5108	22.3577	19.6077	24.8504
Snrpe	86.3151	31.753	85.9194	60.2338	77.1117	98.0241
Soat1	29.7453	21.1311	29.5744	37.16	32.4401	28.9497
Sox13	0.0001	0.0001	0.0001	0.0001	0.196646	0.0001
Sox15	0.0001	0.0001	0.0001	0.0001	0.0001	0.0001
Sox17	0.0001	0.0001	0.0001	0.0001	0.0001	0.0001
Sox9	11.2032	15.9795	11.6298	8.06738	10.7131	7.83931
Sp100	19.3715	8.51298	23.2616	9.91494	14.9543	13.1176
Ubash3b	4.91071	6.42313	8.35061	1.13763	3.06744	1.13162
Sphk1	74.1289	67.0969	93.2072	76.6937	61.0076	71.6345
2610528A11Rik	59.922	38.4203	38.5953	7.18541	13.2104	17.7524
Serpine2	16.4677	9.71395	12.5352	16.8744	15.1973	6.31364
Serpinb5	0.0001	0.0001	0.0001	0.0001	0.0001	0.0001
Serpinb8	3.8333	4.22223	4.36799	4.52396	1.05514	8.96547
Spic	0.0001	0.0001	0.0001	0.0001	0.0001	0.0001
Spta1	0.0790466	0.103361	0.0001	0.0001	0.0551469	0.0001
Sptbn1	68.1372	78.6995	75.2427	84.0425	77.4161	74.3222
Spop	47.1989	28.3081	57.926	57.5581	61.9275	57.069
Tbc1d16	2.46893	3.18791	2.90659	2.46366	1.78775	3.60089
Ccdc40	0.0001	0.0001	0.0001	0.0001	0.0001	0.0001
Rnf43	0.0001	0.0001	1.22581	0.0001	0.0001	0.0001
Tspoap1	0.0001	0.0001	0.0868259	0.0001	0.0001	0.0001
BC034090	3.52578	5.89786	5.22856	3.28028	3.41167	3.58127
Srebf1	20.3742	24.5966	13.4437	25.0568	18.1883	40.9716
Chmp6	11.9023	11.676	19.6756	11.6587	9.04009	6.7165
Btbd2	51.4217	54.2565	39.9993	45.1882	56.8782	57.688
Ro60	12.9728	11.08	13.6707	13.5926	14.9741	10.8348
Mob3a	10.6539	7.86934	7.23646	11.7997	8.56482	10.3973
Tor1aip1	18.162	18.4441	27.9737	29.2805	17.2238	14.496
Dot1l	8.09924	3.78534	9.45411	7.19152	6.68337	8.76924
Asb18	0.0001	0.0001	0.0001	0.0001	0.0001	0.0001
Stat1	67.9475	40.2932	58.9098	43.4169	42.6085	37.5202
Stat2	50.5136	40.8213	48.2527	40.2428	31.3256	38.4155
Trim55	9.65439	5.74732	4.98992	2.27089	2.97755	0.586799
Stat4	0.445284	0.0001	0.0001	0.0001	0.0001	0.0001
Stat5a	5.71739	6.10167	9.34366	7.46413	7.58631	3.7079
Stat5b	5.06022	6.56552	5.70457	2.35007	2.8057	9.60879
Stat6	0.348876	0.228198	0.0001	0.45254	1.82403	0.206755
Stc2	1.85048	0.322804	0.0001	0.0686816	0.0001	0.0001
Fam20a	30.1613	20.6077	31.9726	25.2129	28.3138	35.381
Diras1	0.0001	0.0001	0.0001	0.0001	0.0001	0.0001
Gfod2	4.23689	6.25225	5.35291	2.89912	1.534	0.128837
Stk10	3.13929	2.19568	3.841	3.24819	5.95105	4.18514
Stk11	26.1981	44.7074	16.8081	33.833	20.4078	12.4506
Dis3l2	3.13892	2.28096	9.68584	3.52895	3.10061	4.21564
Stk16	18.86	15.3427	25.0695	12.446	13.5514	12.1743
Hdac4	29.5748	22.6476	38.6129	39.3433	46.6175	47.2258
Aqp12	0.0001	0.0001	0.0001	0.0001	0.0001	0.0001
Sde2	20.4953	17.0553	12.738	14.9613	18.5707	31.3149
Aurkb	14.2407	14.931	23.7945	20.2328	10.7571	8.0361
Sned1	1.48322	0.937718	1.58714	0.412371	1.18935	3.98385
Tmem63a	24.9932	24.0269	33.3924	33.7884	22.7479	35.606
Gipc3	0.0001	0.0001	0.0001	0.0001	1.8074	0.0001
Stxbp4	4.74839	6.64412	8.68372	8.51303	4.04239	1.48315
Eif1	363.228	323.171	351.489	292.16	365.025	282.636
Dusp5	4.88334	4.00777	4.71799	0.425959	2.20329	1.3617
Supt6	22.8995	24.7736	16.7231	26.9889	20.3692	19.8241
Trp53bp2	4.55534	8.34158	1.28483	3.63001	5.00265	3.29894
Hace1	5.61	4.12755	5.40978	4.90578	3.20884	1.5582
Taar2	0.0001	0.0001	0.0001	0.0001	0.0001	0.0001
Taar4	0.0001	0.0001	0.0001	0.0001	0.0001	0.0001
Taar7b	0.0001	0.0001	0.0001	0.0001	0.0001	0.0001
Enpp3	14.8503	14.1827	12.3772	20.7931	15.9429	13.5478
Nudcd3	38.2591	41.0268	30.5837	44.4953	25.451	49.4718
Sycp3	1.77429	1.6761	1.47181	0.54808	2.47427	0.350511
Syngr2	60.5204	47.1733	58.9428	65.1951	68.5353	52.8
Syt1	0.526028	0.917312	0.436365	0.0650758	0.733526	1.10808
Syt2	0.0001	0.0001	0.0001	0.0001	0.0001	0.0001
Nemp1	2.24078	2.53123	1.7236	1.32131	3.79946	3.88243
Gprc6a	0.0001	0.0001	0.0001	0.0001	0.0001	0.0001
Dock10	1.45385	0.515087	0.881919	2.18902	0.918723	2.22531
Nckap5	0.174878	0.0001	0.0001	0.129658	0.0915005	0.0001
Thsd7b	0.371508	0.0001	1.0564	0.0590957	1.10997	0.167768
Gm12169	0.0001	0.0001	0.0001	0.0001	0.0001	0.0001
Coq10a	11.1166	4.90453	12.7781	16.6278	8.07421	14.6371
Themis	0.166778	0.363456	0.0001	0.0001	0.0001	0.0001
Adgrb3	0.0001	0.0001	0.0001	0.0001	0.0001	0.0001
4931408C20Rik	0.0001	0.0001	0.0001	0.0001	0.0001	0.0001
Gm597	0.0001	0.0001	0.0001	0.0001	0.0001	0.0001
Trim41	11.9516	16.5913	6.61466	16.372	9.00015	6.68498
Ncoa7	6.33972	4.93203	3.58845	2.67229	3.2504	2.40611
Pank3	17.2082	14.9661	22.6671	17.0635	18.375	18.9331
Amer3	0.0001	0.0001	0.0001	0.0001	0.0001	0.0001
Suox	16.6664	16.8731	3.7961	5.54905	9.74984	4.5192
Olfr1373	0.0001	0.0001	0.0001	0.0001	0.0001	0.0001
Pgm5	1.66292	1.59506	1.07598	0.369879	0.318942	0.591246
Ado	23.7355	23.4308	17.5343	23.0719	21.234	17.5722
Wwc1	0.0001	2.26915	0.0997236	0.445229	0.0001	0.0001
Cspp1	3.58148	0.664555	4.05809	5.05546	5.55235	1.23419
Arfgef1	14.1341	12.7973	16.1563	15.3142	14.1095	10.0497
Vstm2a	0.0001	0.0001	0.0001	0.0001	0.0001	0.0001
Mfsd9	1.57897	3.02898	1.93845	1.95072	1.24778	0.706926
Stk-ps2	0.0001	0.0001	0.0001	0.0001	0.0001	0.0001
AA986860	1.82491	0.0995513	0.454211	0.676438	0.8351	0.630816
Lactb2	16.3341	11.9459	13.4619	14.7118	22.2273	16.3732
9330159F19Rik	1.64603	2.71681	0.994836	1.50341	0.655904	1.7416
Prpsap2	11.3732	5.88845	19.1926	6.78402	18.834	17.5488
Mars2	1.38153	0.100483	0.687648	0.426772	0.481713	1.1824
Nxt1	12.6563	23.7803	28.496	4.46756	9.35014	5.71362
Satb2	1.50645	1.36835	0.906014	3.09404	1.75065	3.52065
Chpt1	30.5415	24.3844	33.4998	17.7367	19.1932	33.0037
Rsph4a	0.363687	0.0001	0.0905801	0.0001	0.0001	0.0001
Phf11b	28.2422	11.6917	20.4456	6.55551	5.56964	6.08514
Pm20d1	0.0001	0.0001	0.0001	0.0001	0.0001	0.0001
Slc45a3	0.19378	6.92448	0.289288	0.430807	0.0001	0.0001
Mfsd4a	2.1194	0.775074	3.13045	0.937617	1.62083	5.61708
Aox2	0.0001	0.0001	0.0001	0.0001	0.0001	0.0001
Fam126b	4.65523	4.30888	4.86178	4.79432	7.67578	3.67775
Cdkl3	2.17597	2.55739	1.36556	0.981871	3.56214	2.01804
Phf3	11.6282	14.4634	11.2254	11.0754	11.8713	6.51726
Scyl2	5.60862	1.18059	6.35296	4.80265	2.62967	0.802236
Mfsd4b4	0.0001	0.370527	0.422958	0.787339	0.592506	0.0001
Tac2	0.0001	0.0001	0.0001	0.0001	0.0001	0.0001
Tacr2	1.17556	0.0001	0.0001	0.0001	0.0001	0.0001
Armc2	0.477472	0.0001	0.0001	0.101203	0.428057	0.0001
Lemd1	0.0001	0.0001	0.0001	0.0001	0.0001	0.0001
Klhdc8a	7.77178	3.32076	2.9398	3.91752	1.95092	1.53505
Dstyk	8.83353	12.5509	8.12064	21.2617	10.1085	15.0656
Tagln2	231.665	189.555	213.876	230.807	221.291	260.401
Rbbp5	6.12037	6.96984	8.04727	6.7714	7.22931	10.2838
Pth2r	0.0001	0.0001	0.0001	0.0001	0.0001	0.0001
Psmb9	33.7537	38.4064	15.9801	9.76421	9.75864	7.4796
Cntn2	0.0001	0.0001	0.0001	0.0001	0.0001	0.0001
9530068E07Rik	168.106	160.659	141.499	133.733	146.753	149.594
Plekhg1	0.0001	0.0001	0.0001	0.0001	0.0001	0.0001
Tbrg4	5.07341	15.115	6.62829	7.99157	5.96955	2.58861
Tbx2	0.0001	0.0001	0.649108	0.0001	0.0001	0.0001
Tbx4	0.407559	0.0001	0.0001	0.302137	0.0001	0.0001
Tbxa2r	0.0001	0.150858	0.0001	0.0001	0.0001	0.0001
Tcap	5.59965	4.27252	0.0001	0.0001	0.732172	0.276585
Fbxw10	0.203206	0.0001	0.0506437	0.0001	0.212529	0.160558
Tcea1	16.0818	18.6976	18.9081	17.9678	10.3602	22.4638
Skp1	157.9	106.052	191.02	114.425	114.872	157.914
Zfp354a	0.905909	0.215516	1.06569	0.549468	2.58388	2.60231
Hnf1b	0.0001	0.0001	0.0001	0.0001	0.0001	0.0001
Sox30	0.0001	0.0001	0.0001	0.0001	0.0001	0.0001
Nipal4	0.0001	0.0001	0.0001	0.0001	0.0001	0.0001
Tcf21	0.0001	0.0001	0.0001	0.0001	0.0001	0.0001
Tcf7	13.7869	10.7294	10.92	10.2748	15.0916	11.4776
Tfap2b	0.0001	0.0001	0.0001	0.0001	0.0001	0.0001
Tcf3	15.4336	27.0382	13.4076	21.8062	13.8593	25.7897
Etnk2	0.0001	0.0001	0.0001	0.0001	0.0001	0.0001
Mlx	25.702	15.6738	8.86257	21.7917	24.5391	30.1922
Ubtf	9.8028	12.0996	10.3076	7.16421	11.7931	9.24422
Myocd	0.0001	0.0001	0.0001	0.0001	0.0001	0.0001
Cfhr4	0.229939	0.0502046	0.572065	0.0426933	0.0001	0.227072
Fam168b	10.5803	12.7283	14.3674	16.6297	15.6653	26.4172
Cdc73	11.3978	6.1578	18.9298	11.158	12.0938	12.0876
Tcn2	17.2654	17.7679	16.8766	25.366	17.0275	10.4451
Tdrd5	0.0001	0.0001	0.0001	0.0001	0.0001	0.0001
Rcor3	29.9158	17.3909	27.5039	18.4798	19.2659	23.7162
Zfp879	0.0001	0.0001	0.0001	0.0001	0.0001	0.0001
Sertad4	29.0705	32.6648	49.0379	26.0686	31.2211	16.2614
Neurl3	1.02766	1.00813	2.30151	1.99956	0.895705	0.0001
Arid5a	1.04799	0.406212	1.97037	1.29471	1.38023	2.66763
Lman2l	11.0344	11.2472	4.7498	6.18989	14.2961	14.0773
Vezt	4.29634	3.90787	1.36417	5.29874	3.82211	7.19797
Fam20b	13.7783	10.1032	9.89676	10.0974	10.2349	8.75145
Vgll2	0.0001	0.0001	0.675923	0.0001	0.0001	0.0001
Slc35f1	0.0001	0.0001	0.0001	0.0001	0.0001	0.0001
Slc43a2	9.69304	15.2074	8.547	13.7197	8.75431	14.23
Utp25	4.18614	3.96317	2.94666	0.975323	3.33586	2.55126
Traf3ip3	0.782215	3.00089	1.24575	3.5946	0.436375	0.370832
Camk1g	1.62312	2.59475	0.807892	6.41663	0.471634	6.62492
Slc36a3	0.0001	0.0001	0.0001	0.0001	0.0001	0.0001
Lipg	3.50444	5.34767	6.71503	1.75352	2.74899	0.27695
Brinp3	119.238	79.3489	94.5364	145.18	122.997	128.782
Kcnn3	1.39392	2.241	1.17075	0.548987	0.516404	0.413031
Rap1b	126.406	111.644	112.187	102.335	122.296	142.15
Fzd6	2.32412	2.72543	3.15106	1.00997	1.20148	0.316655
Rnpep	15.8606	8.42398	12.9174	8.87124	11.3607	13.6693
Nav1	13.7991	19.7145	21.3927	22.933	21.2093	20.4891
Mfsd6l	0.0001	0.0001	0.0001	0.0001	0.0001	0.0001
9230019H11Rik	0.0001	0.0001	0.118005	0.0001	0.0001	0.0001
Cnksr3	13.6636	10.7399	24.5679	13.5521	10.0975	23.3374
Ginm1	51.9928	43.0148	50.5879	67.3673	50.1449	51.3442
Adgb	0.190847	1.16441	0.0001	0.0236659	0.310438	0.0754472
Phactr2	0.0001	0.0001	0.0001	0.0001	0.0001	0.0001
Adgrg6	7.59952	7.87201	5.53392	9.22497	7.02371	10.1137
Ccdc28a	9.95899	12.0337	4.39025	8.54239	7.93611	10.1157
Nhsl1	4.21351	3.25751	3.15648	4.31472	3.30142	1.78455
Arfgef3	0.0001	0.0001	0.0001	0.0001	0.0001	0.0001
Taar5	0.0001	0.0001	0.0001	0.0001	0.0001	0.0001
Taar6	0.0001	0.0001	0.0001	0.0001	0.0001	0.0001
Taar7a	0.0001	0.0001	0.0001	0.0001	0.0001	0.0001
Taar8a	0.0001	0.0001	0.0001	0.0001	0.0001	0.0001
Clvs2	0.0001	0.0001	0.0001	0.0001	0.0001	0.0001
Sult3a2	0.0001	0.0001	0.0001	0.0001	0.0001	0.0001
Calhm6	2.45314	0.0001	0.0001	0.0001	0.0001	0.0001
Rfpl4b	0.0001	0.0001	0.0001	0.0001	0.0001	0.0001
Mfsd4b5	0.0001	0.0001	0.110534	0.0412191	0.0001	0.0001
Mfsd4b1	0.247784	0.0001	0.0001	0.0001	0.0001	0.0001
Afg1l	5.01697	2.36012	6.57098	2.34885	4.37272	6.57104
Mcu	3.96366	11.5885	3.24924	0.172928	3.33275	3.0393
Micu1	40.5421	39.4217	27.5816	17.0803	27.7094	46.7186
Lrrc20	13.9761	4.77608	8.64807	2.47344	7.33082	7.70915
Hkdc1	0.0001	0.0001	0.0001	0.0001	0.0001	0.0001
Stox1	0.0001	0.0001	0.0001	0.0001	0.0001	0.0001
Lrrtm3	0.0001	0.0001	0.0001	0.0001	0.0001	0.0001
Ctnna3	0.0001	0.0001	0.0001	0.0001	0.0001	0.0001
Zfp365	22.6015	22.5627	25.6011	19.8735	24.3997	19.7028
Ube2d1	29.6765	23.2495	17.5397	12.8897	20.5309	17.0343
Ybey	0.293575	0.63987	0.365262	0.027293	1.22788	2.26065
Trappc10	8.01839	10.5739	6.67319	4.28737	9.69251	4.67318
Pdxk	21.4279	24.0804	22.8208	24.8638	20.981	27.1936
Ilvbl	15.6699	13.1672	8.7917	14.3084	22.2496	13.6175
Vmn2r81	0.0001	0.0001	0.0001	0.0001	0.0001	0.0001
Shc2	13.988	22.2037	11.1725	17.0435	18.6307	9.36345
Cdc34	35.3788	30.6215	38.2165	25.7396	41.6623	46.3762
Polrmt	13.4051	18.2258	7.81309	17.9123	11.0687	3.58823
Plppr3	1.86269	7.85021	1.7769	3.27921	0.189497	2.69782
Med16	10.5162	22.3856	8.92861	12.9922	12.9399	9.3669
Wdr18	15.8363	15.1313	5.03103	6.5772	12.9216	9.49418
Tmem259	42.8336	51.0805	31.7923	64.0004	38.2957	29.4179
Sbno2	66.6408	58.1726	43.8084	71.554	64.4398	78.7454
Plk5	0.0001	0.137081	0.0001	0.0001	0.0001	0.0001
Abhd17a	81.5357	118.825	74.4358	90.8269	103.025	106.943
AU041133	3.02309	2.74596	9.90516	1.16721	3.20576	1.39323
Aldh1l2	8.30819	5.15767	9.36547	9.66615	5.33269	9.38903
Appl2	6.86981	7.16886	11.8269	13.357	11.7789	4.49312
Ckap4	92.8738	89.6198	97.3197	63.3607	69.4402	93.154
Tcp11l2	22.6713	19.5281	26.9707	34.5333	25.0614	22.9345
Slc5a8	0.0001	0.0001	0.0001	0.0001	0.0001	0.0001
Slc17a8	0.0001	0.0001	0.0001	0.0001	0.0001	0.0001
Socs2	14.2646	9.70432	10.3434	8.38627	6.68806	11.7551
Eea1	16.9783	11.1499	14.4139	15.9594	18.3776	13.6975
Cep290	0.580268	3.28846	0.70136	5.28371	1.4882	1.42424
Alx1	0.0001	0.0001	0.0001	0.0001	0.0001	0.0001
Mettl25	1.30181	1.84461	2.59158	0.24133	3.40375	5.27053
Tph2	0.0001	0.330607	0.0001	0.0001	0.0001	0.0001
Rab21	47.838	20.6986	41.5532	61.4161	44.5802	52.8815
Zfc3h1	5.58053	4.17995	6.6944	7.97279	6.80113	7.83771
Tspan8	0.0001	0.0001	0.0001	0.0001	0.0001	0.0001
Rab3ip	14.5537	5.91523	13.8732	11.7482	15.8237	13.1542
D930020B18Rik	0.0001	0.0001	0.0001	0.0001	0.0001	0.0001
Rxylt1	30.3364	24.5636	11.6236	35.6944	27.7838	15.0266
Marchf9	9.133	5.79197	6.44647	13.4169	9.14697	12.4627
Agap2	0.530183	2.82483	1.52443	0.327546	1.2732	0.884184
Unc45b	7.84609	12.1359	7.01982	2.42343	3.90778	2.06626
Slc26a10	0.29967	0.0001	0.0001	0.277677	0.20898	2.36676
Mars1	18.2515	20.3578	26.1929	26.5191	19.7529	11.2788
Arhgap9	0.0001	0.0001	0.0001	0.0001	0.0001	0.0001
Rdh19	0.0001	0.0001	0.0001	0.0001	0.0001	0.0001
Rdh16f2	0.0001	0.0001	0.0001	0.0001	0.0001	0.0001
Gls2	2.56258	0.705719	2.01383	0.99983	3.10337	0.905756
Ring1	0.978782	0.71127	0.649564	0.483745	0.0001	0.257826
Pik3ip1	16.4187	12.3823	19.7298	9.53921	11.4998	12.6205
Ccdc157	6.37416	3.1441	3.46092	3.57957	2.04274	2.16186
Ccm2	17.0303	21.5879	15.618	21.3323	15.0083	15.0115
Cep68	5.93201	4.96217	7.07203	11.0441	6.10811	5.88526
Aftph	13.721	8.54619	18.2391	13.5824	17.6488	10.2339
Lgalsl	5.47641	4.61623	10.7208	5.2097	4.64589	8.43658
Ugp2	25.0579	19.8809	25.9064	19.6907	21.4089	9.94065
Wdpcp	2.4446	0.236943	1.89266	6.54356	1.98865	1.66308
Ehbp1	5.23029	2.70051	3.665	6.07064	3.11911	4.34953
Papolg	6.25831	3.45883	6.44897	2.25427	3.68769	1.94989
Ccdc85a	0.0001	0.0001	0.0001	0.0001	0.0001	0.0001
Efemp1	19.2286	37.3709	22.9523	17.8774	18.7478	11.8439
Cfap36	15.6847	13.9619	12.7939	8.39704	13.9744	12.5634
Fem1al	0.202771	0.0001	0.0001	0.0001	0.0707581	0.0001
Hbq1a	0.0001	0.0001	0.0001	0.0001	0.0001	0.0001
Phlda1	30.4084	31.4043	33.9892	34.0001	31.9226	36.9072
Gabrp	0.0001	0.0001	0.0001	0.0001	0.0001	0.0001
Tdg	0.206298	0.269805	1.02637	1.07004	1.22219	0.733154
Clint1	33.5875	29.8415	34.5026	31.737	38.2609	40.7278
Rufy1	3.99586	2.23221	2.36171	10.3206	2.91682	8.18788
Adamts2	46.2054	53.9401	59.6327	68.0082	42.6681	60.57
Acsl6	0.539744	0.423609	0.376119	0.480126	0.0001	0.0001
Fnip1	20.6006	16.3975	21.7418	26.5473	21.362	16.6922
Nmur2	0.0001	0.0001	0.0001	0.0001	0.0001	0.0001
Mfap3	8.79918	5.94796	8.48726	9.45519	8.06162	5.55049
Gemin5	3.31036	2.65384	7.78606	7.97493	3.38785	6.98092
Mrpl22	31.2153	14.1931	20.8628	41.6501	25.1857	8.45519
Trim58	0.0001	0.0001	0.0001	0.0001	0.422244	0.0001
Olfr320	0.0001	0.0001	0.0001	0.0001	0.0001	0.0001
Iba57	0.659689	0.647151	0.164241	0.0612167	0.517499	0.586325
Wnt9a	2.59989	5.84198	2.68751	0.889552	5.08974	2.76495
Prss38	0.0001	0.0001	0.0001	0.0001	0.0001	0.0001
Nlrp3	0.0001	0.0720482	0.0001	0.672885	0.0001	0.0001
Flcn	16.4026	11.3105	32.4232	13.1936	12.9376	20.0809
Tom1l2	15.1869	21.6006	22.1473	16.6502	14.3474	22.0661
Dhrs7b	13.0026	13.3498	9.60289	11.0376	7.45779	5.05338
Tmem11	37.7665	45.3773	17.9225	20.8337	23.5776	26.8874
Usp22	43.5444	43.4087	51.3743	57.4695	43.3558	57.9742
Mmgt2	15.1528	8.14301	4.03398	13.322	11.057	13.6414
Arhgap44	5.70067	2.27249	1.37818	5.13126	11.3283	5.85474
Usp43	1.33849	0.389123	0.0001	1.21268	0.0001	0.0588422
Cntrob	3.52782	4.7608	2.34113	5.26121	2.16703	5.50768
Chd3	31.1024	35.9868	30.7298	32.8358	37.702	39.267
Setd4	2.18043	0.950715	1.80871	0.404153	0.316823	0.861352
Wrap53	2.4499	7.62942	6.27071	6.48569	2.0743	3.38704
Nlgn2	21.4241	26.3162	13.7991	19.2244	20.5575	20.1219
Kctd11	11.7011	4.57029	8.85698	12.107	4.41943	4.81471
Acap1	0.534787	0.0001	0.532336	0.0496434	0.0001	0.0001
Neurl4	4.8463	8.5074	11.2984	6.90118	7.49191	5.44074
Mgl2	5.56533	2.98646	2.13076	4.2841	13.8802	9.13159
Cnr1	1.7141	2.14235	2.90054	0.381261	1.27489	0.541738
Arrb2	12.672	6.69695	3.91802	9.3934	8.03255	1.66861
Gltpd2	2.20641	0.0001	0.0001	0.0001	0.0001	0.0001
Spag7	46.8656	22.1776	42.9528	30.9271	37.0615	29.8005
Camta2	6.08224	2.39318	8.8969	11.5463	7.29234	3.04718
Dhx33	3.20316	2.90487	3.18848	3.08673	4.19888	3.18851
Wscd1	0.0001	0.0001	0.0001	0.0001	0.0001	0.0001
Tekt1	0.0001	0.0001	0.0001	0.0001	0.0001	0.0001
Spns2	0.0001	0.0001	0.0001	0.0001	0.0001	0.0001
Coro6	4.96806	5.74474	8.0629	11.7684	9.11192	18.6855
Git1	32.5411	46.0906	31.0348	28.8383	37.3939	35.7257
Trp53i13	28.1741	16.9432	10.6378	10.9825	10.8386	33.7709
Taok1	27.6724	26.5548	28.9561	27.1323	33.0812	28.7054
Fam222b	9.39636	14.078	8.07785	7.8834	15.9327	10.0552
Proca1	0.0001	0.0001	0.0001	0.0001	0.0001	0.0001
Rskr	1.62246	0.0001	0.0001	0.100317	0.0001	0.0001
Evi2b	1.16979	0.145808	0.0001	0.309762	1.28173	4.05944
Utp6	5.14254	5.08216	9.21406	2.92259	5.49811	4.67213
Adap2	0.0001	0.0001	0.103498	0.0001	0.724379	0.0001
Itpkc	7.21704	14.6091	16.0098	6.2669	3.59449	2.52506
Tom1l1	5.38963	4.00861	6.31166	0.940123	1.76854	2.50471
Heatr6	14.2699	14.8911	16.7951	10.7513	16.1687	9.10202
Synrg	2.32833	6.28809	2.06015	1.72595	2.81851	2.73358
Tada2a	6.73264	2.73067	3.89642	7.07983	6.33206	5.00971
Mrm1	4.01835	5.02233	4.26658	6.10624	3.45564	0.952449
Ggnbp2	59.3819	47.6126	62.3562	54.8141	61.5587	59.3075
Ptrh2	5.93029	4.43246	8.01133	0.628082	5.16877	3.09553
Elobl	1.63445	0.0001	0.813529	0.0001	0.0001	0.0001
Trim25	21.9473	22.4923	31.0188	30.5484	24.9924	22.7101
Gm525	0.0001	0.0001	0.0001	0.0001	0.0001	0.0001
Hlf	1.28854	1.48109	2.50687	3.12582	2.24607	5.22837
Utp18	9.90378	7.7503	8.34172	8.47083	6.94988	9.9307
Spata20	0.0001	0.0001	0.0001	0.0001	0.0001	0.0001
Xylt2	10.8525	13.8992	6.17304	12.7852	8.37788	15.3867
Ppp1r9b	20.1517	26.9929	26.1228	27.7457	22.6527	25.1515
Samd14	12.7991	21.7546	17.1199	15.4914	13.7352	10.7435
Kat7	22.0638	24.3166	28.8768	20.4062	22.8985	28.5269
Prr15l	0.0001	0.0001	0.0001	0.360971	0.0001	0.0001
Scrn2	3.93417	1.71534	3.69858	2.43027	4.72433	1.20876
Gpr179	0.0001	0.0001	0.0001	0.0001	0.0001	0.0001
Cisd3	33.9823	37.0403	63.202	35.7964	34.295	16.2494
Arl5c	0.849168	2.40634	4.43727	0.629488	1.62818	6.03713
Stac2	50.925	35.5345	47.3879	49.8482	53.2625	56.0494
Nr1d1	31.5735	30.0097	23.1945	30.8939	22.1913	21.1523
Tns4	0.418741	0.060942	0.0001	0.362147	0.146052	0.606448
Klhl11	0.544884	7.18519	1.83032	0.0001	0.902267	6.83254
Plekhh3	5.62712	11.4972	4.83253	5.6434	4.61602	6.6247
Rundc1	5.36459	8.95089	8.00995	7.3414	9.49518	5.54218
Tmem106a	2.88383	0.880207	0.861253	0.374184	3.0162	6.03735
Dhx8	9.60224	3.48327	8.18186	8.91156	10.0698	4.2482
Pyy	0.0001	0.0001	0.0001	0.0001	0.0001	0.0001
Nags	0.0001	0.0001	0.0001	0.0001	0.0001	0.0001
Hrob	3.3922	0.113865	2.20784	6.18954	1.91045	4.22598
Asb16	0.487285	0.0001	0.0001	0.0001	1.18904	0.0001
Atxn7l3	19.8689	18.3401	28.6867	20.7323	24.8372	23.5099
Fam171a2	1.92715	2.4273	1.27891	0.396895	1.11982	3.97527
Pou2f1	5.53567	9.28678	11.6793	3.16682	4.02769	1.61629
Abca8a	5.55328	4.19851	9.17378	3.78807	4.30467	6.09074
Abca9	0.847	0.738591	1.15925	0.922155	1.14423	2.00731
Abca5	5.05554	10.3561	4.13375	4.71415	7.93134	11.9976
BC006965	0.0001	0.0001	0.0001	0.0001	0.0001	0.0001
Gpr142	0.0001	0.0001	0.0001	0.0001	0.0001	0.0001
Cd300a	0.143044	0.249392	0.0001	0.10606	0.0001	0.959994
Cd300lb	0.0001	0.0001	0.0001	0.0001	0.0001	0.0001
Cd300ld	0.0001	0.0001	0.0001	0.0001	0.0001	0.0001
Cd300e	0.0001	0.0001	0.0001	0.0001	0.0001	0.0001
Hid1	9.83953	8.93751	9.59038	10.9026	5.6459	8.90706
Slc16a5	0.0001	0.0001	0.0001	0.0001	0.0001	0.0001
Llgl2	0.0001	0.0001	0.0001	0.0695335	0.0001	0.0001
Myo15b	0.0001	0.0001	0.0001	0.0001	0.0001	0.0001
Unk	8.21629	13.9396	15.5571	13.8359	5.10628	6.13829
Trim47	19.2384	19.3684	32.033	35.3928	24.8774	17.4095
Fbf1	6.7924	11.5766	8.05204	7.8729	12.3138	7.7321
Srp68	29.815	37.3943	30.0706	51.7474	14.2868	32.3744
Rnf157	5.84444	6.96079	9.57777	5.36256	10.8338	4.5891
Qrich2	0.0001	0.0001	0.0001	0.0001	0.0001	0.0001
Ube2o	15.4641	32.1512	19.973	12.6473	16.3521	24.6358
Rhbdf2	14.843	14.23	8.14308	19.3797	12.2313	7.52887
Tnrc6c	5.24703	4.67485	11.2974	9.94905	6.42901	8.83114
Tmc6	12.8743	16.9774	13.8657	22.5284	11.5153	6.25267
Tmc8	0.807662	0.117465	0.0001	0.19964	0.375491	0.0001
Engase	0.507657	1.25409	0.33692	0.0628062	0.177052	0.401081
Terf1	7.51731	12.2242	4.65154	10.2411	7.64987	3.451
Prss39	0.0001	0.0001	0.0001	0.0001	0.0001	0.0001
Prss40	0.0001	0.0001	0.0001	0.0001	0.0001	0.0001
Tex2	7.51904	9.30793	19.3127	8.50974	9.31528	9.75886
Tfam	8.12931	2.73217	2.61312	7.53252	4.78267	2.87673
Tgfb2	15.2371	11.2967	21.4927	9.81142	11.1874	10.5954
Tgtp1	2.12609	0.412067	4.58531	0.612964	0.247164	0.0001
Theg	0.0001	0.0001	0.0001	0.0001	0.0001	0.0001
Thra	41.2132	60.0892	46.3178	33.7256	43.6715	57.7665
Timeless	1.6902	1.85831	1.38987	1.90656	2.86937	0.580626
Timm17a	39.4366	51.1094	20.8885	24.0034	31.0297	46.3048
Timp2	494.454	488.35	481.519	509.963	478.062	460.642
Miga2	6.92179	9.13515	8.93842	1.31748	3.39153	3.62098
Tk1	11.1481	13.7362	13.3887	18.4137	10.4769	5.74388
Tle2	7.24142	7.20902	6.90789	11.183	5.72246	9.29639
Nr2e1	0.0001	0.0001	0.0001	0.0001	0.0001	0.0001
Dtymk	11.6502	22.3052	13.3615	19.4307	17.4826	31.2129
Tmpo	12.7779	11.872	10.85	11.0757	12.2258	9.43365
Tnfaip1	53.3128	38.3763	39.9794	39.254	55.1986	42.0476
Tnfaip3	14.0075	10.2312	7.18731	10.8115	8.45804	13.2338
Tnfrsf11a	0.132228	0.806602	0.0658611	0.0980425	0.0001	0.0001
Tnfsf12	4.46843	8.76688	0.55608	9.7712	7.24391	4.67744
Dedd	15.6601	8.04514	12.809	20.607	23.3621	8.77538
Tnni1	303.182	428.372	176.836	175.73	109.853	170.347
Tnnt2	138.378	196.261	90.4461	83.3168	56.7682	64.1001
Tnp1	0.0001	0.0001	0.0001	0.0001	0.0001	0.0001
Tnr	0.369079	0.0001	0.122529	0.0001	0.0429795	0.0001
Tns1	42.845	48.7835	40.5112	47.985	49.93	48.7869
Top2a	25.6923	36.2116	34.8485	35.8507	35.6515	28.537
Top3a	3.99202	1.16041	2.91409	1.84131	2.47427	3.29397
Tpd52l1	3.92796	0.0001	0.0001	0.776528	0.913023	1.65508
Tpp2	24.9063	21.0025	14.8114	27.7199	21.8199	24.1305
Nr2c1	4.8549	4.53583	5.43671	3.85587	5.31953	5.34225
Tnnt1	40.1397	76.5076	45.9667	15.0089	18.3285	21.3279
Traf4	9.68049	22.9257	13.8519	5.62656	11.1987	3.73705
Traf5	7.98694	4.73593	8.26833	2.78269	11.9177	2.90259
Tob1	23.201	18.4609	29.0127	37.6211	17.694	19.1312
Trp53	51.8619	26.7932	39.4253	32.0584	53.3136	33.9562
Tsn	36.2332	36.7817	34.6006	28.5575	36.6788	43.6703
Tspyl1	50.7013	46.411	23.0296	27.2754	34.4086	28.6803
Psmd3	41.7229	26.2086	38.1476	33.9634	45.0926	26.5527
Svbp	13.5419	24.5024	23.9265	9.5363	8.97022	2.67467
Tnfsf4	0.0001	0.0001	0.0001	0.0001	0.0001	0.0001
Zrsr1	19.0079	26.9214	15.9394	22.2878	16.2257	12.7414
Klhl31	0.954081	2.26462	2.00483	0.510825	0.776143	0.502543
Ube2b	85.8708	41.5918	73.5881	59.545	71.5778	73.9453
Ube2g2	36.157	46.7091	35.5747	32.0136	44.5863	41.128
Sumo1	57.3436	66.6709	46.616	43.924	63.7837	54.7946
Ugt1a2	0.0001	0.0903382	0.0001	0.767204	0.505198	0.0001
Gstm5	29.8633	59.8615	59.634	29.1558	11.6811	11.6525
Upp1	3.03197	7.55372	5.6049	0.642224	2.56713	9.40997
Uqcrq	192.814	161.175	281.939	122.72	185.902	231.642
Usf1	14.5675	17.7839	11.7819	19.7072	19.0452	31.0732
Ush2a	0.0001	0.0001	0.0208824	0.0001	0.0146576	0.0001
Utrn	9.16392	12.8625	9.32195	9.44457	10.7896	9.75875
Cdh23	0.408069	0.69791	0.827918	1.90764	1.60841	0.384386
Vamp2	39.7086	63.8368	46.2415	41.9361	42.7607	45.663
Vdac1	119.484	93.5406	81.5347	111.478	93.6605	120.813
Vezf1	31.629	36.571	42.7335	34.4613	33.5669	31.7707
Vil1	0.0001	8.26062	0.0001	0.0001	0.0001	0.0001
Vip	0.0001	0.0001	0.0001	0.0001	0.0001	0.0001
Vnn1	0.0001	0.119845	0.0001	0.407275	0.0001	0.325565
Vpreb3	0.0001	0.0001	3.29165	0.0001	0.0001	0.0001
Trpv2	4.58294	1.15689	0.600341	3.75481	2.90124	4.09702
Vtn	0.0001	0.0001	0.0001	0.0001	0.0001	0.0001
Wap	0.0001	0.0001	0.0001	0.0001	0.0001	0.0001
Wbp2	68.5727	54.4762	54.0916	78.507	83.8992	51.1074
Wnt10a	3.72029	7.22532	1.34669	3.38451	4.95222	3.87427
Wnt9b	0.0001	0.0001	0.0001	0.0001	0.0001	0.0001
Wnt3	0.0001	0.0001	0.0001	0.0001	0.0001	0.0001
Wnt3a	0.0001	0.0001	0.0001	0.0001	0.0001	0.0001
Wnt6	0.0001	0.0001	0.0001	0.0001	1.45433	0.507078
Mitd1	24.8358	15.5363	26.1999	3.20184	9.31749	11.0901
Ercc5	16.051	17.1347	15.2362	22.1403	13.4129	16.3083
Xrcc5	25.4412	19.4115	40.7002	40.8928	21.5407	36.5065
Map3k19	0.0001	0.147104	0.0420528	0.125066	0.0001	0.0001
Slc23a3	0.966899	0.0001	0.0001	0.0001	0.224806	0.0001
Ywhae	214.743	172.636	268.747	164.626	175.004	153.632
Npbwr1	0.0001	0.0001	0.0001	0.0001	0.0001	0.0001
Plagl1	0.0001	0.0001	0.0001	0.0001	0.0001	0.0001
Tmem185b	7.08652	10.8139	4.32865	2.68627	6.51341	6.87088
Epb41l5	2.78415	3.08138	1.83341	1.93683	2.00106	2.1488
Cfap221	0.0001	0.0001	0.0001	0.0001	0.0001	0.0001
C1ql2	0.0001	0.0001	0.0001	0.0001	0.0001	0.0001
Zap70	0.0001	0.0001	0.0001	0.225727	0.0001	0.120333
Zfa-ps	0.0001	0.0001	0.0001	0.0001	0.0001	0.0001
Rab3gap1	19.9018	19.6681	15.6154	22.7653	15.1286	18.8058
Zranb3	2.07668	0.417968	4.37272	1.71702	2.92381	4.85862
R3hdm1	18.0642	20.0205	17.8785	23.3822	17.9559	16.2865
Lct	0.0001	0.0001	0.0001	0.0001	0.0001	0.0001
Dars	35.4386	32.2859	36.1975	36.9048	36.927	25.49
Yod1	2.24473	0.752907	2.53521	3.83981	2.85943	5.11539
Dyrk3	3.20254	3.76999	0.956429	2.84875	3.85196	0.759099
Rab7b	14.202	6.65076	5.75955	6.33608	9.16913	3.53227
Rab29	6.69695	2.67659	0.833369	1.0343	0.583787	0.0001
Ipo9	15.1629	16.6086	13.69	17.9245	15.9888	11.916
Igfn1	0.147686	0.450529	0.0001	0.136851	0.0001	0.0001
Ascl5	0.0001	0.0001	0.0001	0.0001	0.0001	0.0001
Zfp281	27.4225	26.0512	30.3958	27.927	32.058	33.1176
Zbtb41	4.84061	3.73662	4.02853	7.26458	3.37523	8.58865
Odr4	15.9645	10.173	15.5348	21.5439	13.8431	16.4121
Smg7	12.2455	12.7754	10.6929	16.0472	14.7325	6.54307
Myog	53.3528	75.4537	39.4965	20.7715	18.757	20.1895
Lamc1	32.1676	29.3594	41.5958	55.724	34.9644	44.9284
Rasal2	9.70957	7.96272	15.6153	8.55612	12.1471	9.62759
Cryzl2	0.0001	0.11232	0.0001	0.0001	0.0001	0.0001
Dars2	4.63251	3.27204	4.01182	3.74301	3.52083	3.87938
Klhl20	8.54714	9.81794	7.85351	14.1031	16.6181	7.46663
Suco	6.57455	6.65023	12.4343	8.10951	7.93985	6.00431
Prrc2c	25.4136	24.8336	41.6453	38.595	35.6062	36.8041
Fmo4	0.0001	0.0001	0.0001	0.0001	0.0648271	0.0001
Fmo6	0.0001	0.0001	0.0001	0.0001	0.0001	0.0001
Pcgf2	7.48722	7.2429	19.6219	25.8422	11.3384	16.0815
Tiprl	9.13424	16.1274	9.09237	14.8289	11.3695	6.23224
Rcsd1	0.0001	0.0001	0.12379	0.0001	1.38638	0.0001
Gm4846	0.0001	0.0001	0.0001	0.0001	0.0001	0.0001
Gm4847	0.0001	0.0001	0.0001	0.0001	0.0001	0.0001
Fam78b	2.46212	3.10434	3.27878	3.30486	2.9927	2.36569
Atf6	23.2949	17.1536	22.2367	24.7978	27.8514	20.9322
Ndufs2	140.89	141.59	105.183	124.804	121.501	151.128
Arhgap30	0.147949	0.0001	0.0001	0.0001	0.0001	0.0001
Tstd1	0.0001	0.0001	0.299785	0.0001	0.0001	6.18413
Ifi207	77.4202	57.2547	106.166	89.1898	87.4146	90.4287
Ifi205	2.26266	1.79368	0.716705	2.59208	2.00796	2.60005
Rnf112	0.0001	0.0001	0.0001	0.0001	0.0001	0.0001
Gm38100	0.0001	0.0001	0.0001	0.0001	0.0001	0.0001
Cnst	4.08795	4.13756	3.34259	4.81596	5.19177	3.17192
Ahctf1	4.73381	4.76668	9.92899	6.57244	4.3224	3.07202
Cdc42bpa	14.795	16.7113	21.3276	16.6495	19.4829	19.0314
Wdr26	43.2196	35.265	46.9581	40.7447	41.4775	38.0684
C130074G19Rik	0.0001	0.0001	0.0001	0.0001	0.0001	0.0001
Mark1	0.0001	0.0317872	0.0001	0.0001	0.0001	0.114934
Zfp2	2.79353	0.187473	0.213994	0.159383	3.14649	2.29184
Slc30a10	0.0001	0.0001	0.0001	0.0001	0.0001	0.0001
Lyplal1	5.04928	11.741	5.65439	4.36671	6.01451	7.31319
Zfp207	72.6194	72.4485	99.2716	88.659	82.5637	74.0716
Kctd3	13.7979	9.84409	13.7346	12.951	12.4321	12.5994
Smyd2	15.2968	23.6131	33.334	17.8514	29.0431	4.89931
Vash2	5.85958	6.35236	2.99523	5.63485	3.58882	11.3226
Flvcr1	4.05898	2.68998	1.85863	4.69372	4.4434	6.57363
Ppp2r5a	10.9803	9.10538	6.37583	8.37876	11.6719	14.16
Lpgat1	39.9722	47.2924	39.2876	34.8232	46.0212	41.6168
Hhat	4.21309	0.56136	0.699047	0.780841	3.01928	6.10208
Sbspon	0.0001	0.0001	0.0001	0.0001	0.0001	0.0001
Tfap2d	0.0001	0.0001	0.0001	0.0001	0.0001	0.0001
Kcnq5	0.0001	0.0001	0.0001	0.0001	0.0001	0.0001
Arhgef4	1.10031	1.38586	3.71148	0.634416	0.937713	0.386405
Plekhb2	63.8142	69.2952	48.0893	63.1702	66.6039	68.668
Kansl3	12.2379	18.0544	14.4482	13.3964	14.2384	6.01458
Actr1b	46.6432	57.5962	70.3596	42.4494	45.3871	36.7229
Zfp39	5.11742	1.26441	5.00907	3.38248	1.69497	4.78407
Eif5b	16.1696	12.9496	19.4628	13.989	16.3333	23.7838
Slc9a2	0.949923	0.0001	0.851022	0.422545	0.0001	1.08815
Dnah7b	0.0001	0.0001	0.0001	0.0001	0.0001	0.0001
Mylpf	502.713	554.084	417.955	171.013	164.539	193.022
Nemp2	0.586617	2.89825	0.875843	0.145023	0.579459	3.39808
Hibch	9.34582	10.4415	8.33393	13.3504	10.793	17.3817
Pms1	1.09434	3.43511	0.217945	0.0001	1.48791	0.778124
Ormdl1	6.82967	3.29121	4.29374	13.5891	6.51657	9.22924
Plcl1	3.44184	2.86886	0.806208	2.88902	5.11734	4.43854
Stradb	5.72526	5.92846	3.98934	6.57813	5.38926	9.44185
Mpp4	0.107574	0.0001	0.535008	0.31877	0.0001	0.0001
Sox11	1.33489	1.91715	2.1885	1.16414	0.492826	0.31025
Ndufs1	28.7908	21.053	45.3576	36.97	38.1739	33.9389
Zfp62	17.7133	18.7506	29.4825	11.7258	18.0381	17.0205
Ccnyl1	7.02775	10.8725	9.87269	11.8473	12.8432	16.9247
Cps1	0.0001	0.0001	0.0001	0.0001	0.0001	0.0001
Cxcr1	0.0001	0.0001	0.0001	0.0001	0.0001	0.0001
Gpbar1	0.0001	0.0001	0.0001	0.248518	0.0001	17.2092
Aamp	65.261	89.8114	82.3817	70.8073	82.1112	66.2471
Ctdsp1	37.0497	38.5079	59.9595	36.4117	29.3753	56.1323
Retreg2	28.6751	36.7712	31.9017	43.1851	25.8748	30.4444
Dner	0.0001	0.0001	0.0910285	0.0001	0.0001	0.0001
Gpr55	0.0001	0.0001	0.0001	0.0001	0.0001	0.0001
B3gnt7	0.0001	0.0001	0.0001	2.74849	0.0001	0.0001
Gigyf2	11.0919	13.0472	8.48212	13.1682	14.2193	14.4678
Dgkd	8.85671	8.56134	4.3501	4.92395	4.89575	8.93036
H19	477.424	636.358	357.153	186.966	161.979	186.683
Espnl	0.0001	0.0001	0.0001	0.0001	0.127627	0.0001
Erfe	9.90026	15.4159	26.2795	13.9786	9.45072	8.7991
Farp2	1.8659	1.29428	1.09756	3.17486	1.59674	1.87613
Slco4c1	0.0001	0.0001	0.0001	0.0001	0.0001	0.0001
Ppip5k2	3.21946	7.38216	2.49257	6.12082	6.31868	4.47453
Relch	12.9494	10.7299	13.7148	10.6454	10.42	10.9091
Zcchc2	9.41387	11.3577	8.10643	9.3966	4.72334	6.41408
Cdh19	0.0001	0.0001	0.0001	0.0001	0.0001	0.0001
Ikzf1	0.0001	0.0001	0.0001	0.0001	0.0001	0.0001
Ikzf2	3.55582	6.87659	2.85617	5.89791	5.9283	0.931828
Ikzf3	0.0001	0.0001	0.0001	0.0001	0.0001	0.0001
Ikzf4	0.370796	0.0001	0.0001	0.0001	0.0001	0.0001
Slc30a1	1.64945	0.276681	2.58908	0.188194	1.63669	0.0502162
Zp3r	0.0001	0.0001	0.0001	0.0001	0.0001	0.0001
Nfkbil1	6.54529	10.234	14.6031	3.51344	4.2491	3.74449
Lrp11	7.60466	7.48136	5.91999	14.454	5.40448	10.2441
Zc3h12d	0.0001	0.0001	0.0001	0.0001	0.0001	0.0001
Gm4922	0.0001	0.0001	0.0001	0.0001	0.0001	0.0001
Il22ra2	0.0001	0.0001	0.0001	0.0001	0.0001	0.0001
Il20ra	0.31789	0.0001	0.0001	0.0001	0.110892	0.0001
Aldh8a1	0.0001	0.0001	0.0001	0.0001	0.0001	0.0001
Tbpl1	7.38566	5.33335	3.56108	8.98202	7.7649	6.56419
Stbd1	45.1279	56.2577	41.9263	18.9562	18.9964	14.657
Sh3rf3	4.41915	3.55322	5.19868	8.9764	5.50235	2.60712
Adamts14	3.96501	5.88321	8.14819	1.82517	4.19159	3.94081
Npffr1	0.0001	0.0001	0.0001	0.0001	0.177097	0.0001
Lrrc3	0.0001	0.0001	0.0001	0.0001	0.0001	0.0001
C2cd4c	0.098345	0.0001	0.0001	0.254991	0.0001	0.116523
Mex3d	10.7944	15.4509	6.89303	14.4179	8.23669	19.5898
Lingo3	0.77189	0.0001	0.0961315	0.0001	0.0001	0.0001
Zfp938	7.51441	3.48998	5.85391	13.0778	14.7504	7.74331
Gm4924	2.87718	0.924393	8.81788	6.51044	5.86002	3.11046
Ric8b	8.64847	13.2917	12.4828	12.421	11.7214	18.3622
Gm4925	0.0001	0.0001	0.0001	0.0001	0.0001	0.0001
Gas2l3	6.29337	8.44599	5.67723	4.39177	4.90242	4.35043
Cdk17	12.659	9.01355	15.4566	15.1558	11.8748	9.92896
Ccdc38	0.272417	0.0001	0.0001	0.0001	0.0001	0.0001
Tmtc3	6.10513	4.49456	9.36472	3.96916	8.51378	5.57433
Rassf9	0.0001	0.0001	0.0001	0.0001	0.0001	0.0001
Ptprq	0.0001	0.123068	0.0001	0.0001	0.0001	0.0372362
Osbpl8	11.4118	9.52625	17.4316	13.4281	14.2321	12.5338
Trhde	0.116064	0.0001	0.0001	0.0001	0.0001	0.0001
Myrfl	0.0001	0.0001	0.0001	0.0001	0.0001	0.0001
Lrrc10	0.0001	0.0001	0.0001	0.0001	0.0001	0.0001
Stac3	0.370796	3.07092	0.0001	0.137493	0.258575	0.0001
Ankrd52	3.31031	4.08928	4.4434	5.01915	4.65127	6.61718
Pla2g3	0.0001	0.0001	0.0001	0.0001	0.0001	0.0001
Npc1l1	0.0001	0.0001	0.0001	0.215312	0.0001	0.229466
4932414J04Rik	0.0001	0.0001	0.0001	0.0001	0.0001	0.0001
Eml6	0.0822221	0.411857	0.163591	0.045756	0.0287305	0.0163195
Gpr75	0.0001	0.0001	0.814031	0.0001	0.0001	0.0001
Fbll1	0.0001	0.0001	0.0001	0.0001	0.0001	0.0001
Gm4926	0.0001	0.0001	0.0001	0.0001	0.0001	0.0001
Btnl9	0.0001	0.0001	0.0001	0.0999512	0.0001	0.0001
Zfp454	1.29042	0.0001	0.0001	0.0001	0.0001	0.254945
Col23a1	0.0001	0.153306	0.0001	0.0001	0.0817716	0.0463679
Sowaha	0.0001	0.479874	0.0001	0.0001	0.0001	0.0001
Zfp867	12.4465	7.716	4.93646	5.55018	3.18672	18.3599
Mief2	5.78837	8.54615	6.02374	1.2678	6.51269	0.727599
Smcr8	5.46325	4.54901	4.12979	5.66354	7.84778	3.21276
Dnah9	0.0001	0.0001	0.0001	0.0001	0.0001	0.0001
Pfas	1.87541	0.658744	1.60755	1.27437	3.08747	1.81086
Slc13a5	0.0001	0.0001	0.0001	0.0001	0.0001	0.0001
Rtn4rl1	0.0001	0.0001	0.0001	0.0001	0.0001	0.0001
Trarg1	0.0001	0.0001	0.0001	0.304003	0.0001	0.0001
Nsrp1	6.49919	3.90208	5.0907	7.38442	6.5375	3.28276
Ssh2	3.26618	5.53052	2.98659	2.19594	4.42236	2.94041
Sarm1	0.514079	0.840448	0.128006	0.381097	0.0896952	0.15237
Atad5	1.41442	2.22796	1.56689	1.09923	1.33619	5.69496
1700071K01Rik	0.0001	0.0001	0.0001	0.0001	0.0001	0.0001
Slfn9	7.91585	7.61533	5.09606	19.9631	10.499	9.24456
Slfn10-ps	1.7049	1.9822	8.24934	1.40423	3.56621	0.0001
Slfn14	0.0001	0.0001	0.0001	0.0001	0.0001	0.0001
Gas2l2	0.0001	0.0001	0.0001	0.0001	0.0001	0.0001
Usp32	6.94798	6.33019	5.58062	6.46456	7.9184	6.17046
Brip1	0.765988	2.12887	0.619532	1.52587	1.4353	1.73967
Adam23	0.289479	0.294493	0.0001	0.53637	1.51341	0.304921
Rsad1	1.75847	2.57881	2.46645	2.36997	3.28816	1.32611
Phospho1	1.56343	2.34785	1.124	11.5242	0.847924	1.57823
Ttll6	0.0001	0.0001	0.0001	0.0001	0.0001	0.0001
Krt39	0.0001	0.0001	0.0001	0.0001	0.0001	0.0001
Aoc2	0.261339	0.341797	2.73053	0.290573	1.63948	4.33416
Gpatch8	13.6013	8.81052	12.6445	11.4146	12.6676	12.6833
Lrrc37a	0.0001	0.0001	0.0001	0.0001	0.0001	0.0001
Sppl2c	0.0001	0.0001	0.0001	0.0001	0.0001	0.0001
Akt3	13.8035	16.7718	13.7054	17.6076	18.1502	12.0122
Sdk2	0.0001	0.0001	0.0001	0.0001	0.0001	0.0001
Otop2	0.284274	0.0001	0.0001	0.0001	0.0001	6.28619
Ckm	7.5031	11.0407	10.1527	6.25707	3.1881	1.20413
Aloxe3	0.0001	0.0001	0.0001	0.0001	0.0001	0.0001
Enpp7	0.0001	0.0001	0.0001	0.0001	0.0001	0.0001
Apc2	0.438857	0.382693	1.34673	0.948709	1.12185	0.288956
Bpnt1	8.819	5.56873	2.42175	5.07206	5.72516	6.3666
Bves	40.2588	31.0548	36.2724	28.0062	29.6547	34.3334
C1ql1	0.0001	0.0001	0.0001	0.0001	0.0001	0.0001
Capn10	6.57329	3.92184	10.3886	4.27423	1.24643	6.46852
Cdc6	0.98815	0.553968	3.51268	0.10473	1.32876	0.111611
Cdh20	0.0001	0.0001	0.0001	0.0001	0.0001	0.0001
Pappa2	3.78738	2.02203	2.65443	3.86743	5.17381	5.93836
Farsb	20.3858	10.1094	9.37171	29.5306	19.4769	17.2731
Fxr2	19.4373	31.4631	24.7968	25.6699	24.1461	21.7983
Ggt5	0.962459	0.489616	0.0001	0.118995	0.0560185	0.0001
Grem2	0.354464	0.386353	0.0001	0.0001	0.185415	0.0001
Tvp23a	2.81259	2.36498	3.4996	1.04251	1.22576	0.952353
Mapk7	9.94426	10.0508	16.029	14.2401	15.1283	11.07
Esyt1	23.6661	30.131	20.6017	20.6113	28.7993	28.1872
Neu2	0.0001	0.0001	0.0001	0.0001	0.0001	0.0001
Tenm2	0.0001	0.0001	0.0001	0.0001	0.0001	0.0001
Med24	16.3455	14.2532	9.87862	21.2759	17.842	11.8372
Rgs7	0.275545	0.120193	0.0001	0.0001	0.0001	0.108904
Rnasel	2.09199	0.942557	0.0695099	0.723738	0.340441	1.48747
Sgcd	12.3319	11.4771	17.5868	8.61393	7.35849	1.2179
Chrng	27.1154	39.3069	37.8218	18.9476	11.1995	8.73247
Mcmdc2	0.0001	0.0001	0.129459	0.0001	0.0001	0.0001
Mpdu1	12.6247	18.7146	17.5935	18.5293	10.2112	18.8503
Sulf1	47.0775	52.4753	92.541	68.9405	63.6686	77.313
Slco5a1	0.311917	0.30599	0.388084	0.577951	0.271875	0.184856
Pik3c2b	0.920646	2.64539	2.08266	1.42688	3.8513	0.694294
Plekha6	0.88993	2.17269	0.531551	3.43004	1.34958	0.140697
Lax1	0.559819	0.0001	0.0001	0.0001	0.0001	0.0001
Mgat4f	0.0001	0.0001	0.0001	0.0001	0.0001	0.0001
Klhl12	6.22863	6.06498	11.9867	8.6955	13.8614	3.19853
Kcnt2	0.335479	0.0001	0.751243	0.0001	0.643184	0.530012
Rgsl1	0.209289	0.0001	0.0001	0.0001	0.0001	0.0001
Teddm2	0.0001	0.0001	0.0001	0.0001	0.0001	0.0001
Teddm1a	0.0001	0.0001	0.0001	0.521514	0.0001	0.0001
Map2k3os	2.35682	5.93688	1.43371	13.0053	6.48185	1.65508
Natd1	7.97734	7.23443	3.97043	10.2892	6.73044	11.155
Tor1aip2	34.2326	25.143	30.1267	24.4055	21.374	32.1496
Brinp2	0.0001	0.0001	0.0001	0.0001	0.0001	0.0001
Tlk2	11.2107	5.70691	8.44491	8.44494	13.9647	14.9845
Zbtb37	1.02541	2.1235	5.27325	2.21686	2.05548	2.56515
Tnfsf18	0.0001	0.0001	0.0001	0.0001	0.0001	0.0001
Mettl11b	0.0001	0.0001	0.0001	0.0001	0.0001	0.0001
Scyl3	4.48462	1.74204	3.36837	7.52498	3.52498	4.12271
Gpr161	0.512359	0.0745477	3.90942	0.253248	1.42883	0.674592
Dusp27	3.29723	4.74396	5.49747	2.68857	5.05785	2.67002
Fmo9	0.0001	0.0001	0.0001	0.0001	0.0001	0.0001
Lrrc52	0.0001	0.0001	0.0001	0.0001	0.0001	0.0001
Adamts4	43.538	50.0159	58.5338	49.0797	39.4586	42.0672
Vsig8	0.0001	0.154067	0.0001	0.0001	0.0001	0.0001
Pkhd1	0.282395	0.11199	0.102282	0.0381467	0.0537822	0.0001
Gm4956	0.0001	0.0001	0.0001	0.0001	0.0001	0.0001
Pgap1	0.34678	0.100868	0.230161	0.471237	0.0403882	0.0913949
Carf	2.54828	1.27775	1.07811	0.755656	4.70853	3.67404
Gpr1	0.0001	0.0001	0.0001	0.0001	0.0001	0.0001
Dytn	0.0001	0.0001	0.0001	0.0001	0.0001	0.0001
Plekhm3	3.7588	4.49407	4.41658	8.15767	6.98445	3.73487
Catip	0.0001	0.0001	0.0001	0.0001	0.0001	0.0001
Ccn1	123.352	133.953	121.402	39.8976	59.6019	45.3649
Cfap65	0.0001	0.0001	0.0001	0.0001	0.0001	0.0001
Asic4	0.0001	0.109271	0.0001	0.0001	0.0001	0.0001
Fam124b	0.0001	0.0001	0.0001	0.0001	0.0001	0.0001
Nyap2	0.0001	0.0001	0.0001	0.0001	0.0001	0.0001
Ankmy1	0.0001	0.0001	0.0001	0.0001	0.0001	0.0001
Neu4	0.0001	0.0001	0.0001	0.0001	0.0001	0.0001
Wif1	0.0001	0.0001	0.0001	0.0001	0.0001	0.0001
Cntnap5b	0.0001	0.0001	0.0001	0.0001	0.0001	0.0001
Serpinb13	0.0001	0.0001	0.0001	0.0001	0.0001	0.0001
Serpinb10	0.0001	0.0001	0.0001	0.0001	0.0001	0.0001
Cdh7	0.0001	0.0001	0.0001	0.0001	0.0001	0.0001
9930111J21Rik2	0.0001	0.120493	0.0688167	0.0001	0.385176	0.0001
Gm4981	0.0001	0.0001	0.0001	0.0001	0.0001	0.0001
Fat2	0.0461061	0.0001	0.0001	0.0512545	0.0001	0.0001
Trappc1	62.7921	47.7644	77.1329	61.401	29.4992	24.2758
Atg9a	18.1577	13.566	12.4591	17.7068	17.8234	19.9855
Vps54	5.21046	6.6003	4.17031	6.44594	5.98967	4.1442
Slc36a2	0.273052	2.26122	0.0001	0.0001	0.0001	0.0001
Onecut3	0.0001	0.0001	0.0001	0.0001	0.0001	0.0001
Rhbdl3	0.264321	0.230499	0.0001	0.0001	0.491387	0.0001
Myo1g	0.0001	0.0001	0.0001	0.0001	0.0001	0.0001
Mllt6	9.03477	6.28672	7.3128	11.2635	4.93159	6.66905
Bivm	11.7065	4.942	7.86105	12.3966	5.70087	8.11068
Fcgr4	1.85803	1.15732	9.77557	0.590341	4.99693	0.0001
Ovca2	1.75817	7.77473	2.50012	2.18762	1.05083	1.48822
Rgs13	0.0001	0.0001	0.0001	0.0001	0.0001	0.0001
Cd300lf	0.0001	0.0001	0.0001	0.0001	0.0001	0.0001
Atpaf2	11.3976	17.4701	6.11588	8.97674	13.1625	2.53254
Trpv3	0.0001	0.0001	0.0001	0.0001	0.0001	0.0538106
Odf4	0.0001	0.0001	0.0001	0.0001	0.0001	0.0001
Gin1	4.06396	2.69328	0.970955	1.20507	3.68377	7.32011
Ap1s3	0.692256	3.01787	0.11493	0.0001	0.804463	1.82282
Tspear	0.0001	0.0001	0.0001	0.0001	0.0001	0.0001
Il17f	0.0001	0.0001	0.0001	0.0001	0.0001	0.0001
Olfr773	0.0001	0.0001	0.0001	0.0001	0.0001	0.0001
Olfr772	0.0001	0.0001	0.0001	0.0001	0.0001	0.0001
Olfr769	0.0001	0.0001	0.0001	0.0001	0.0001	0.0001
Olfr1355	0.0001	0.0001	0.0001	0.0001	0.0001	0.0001
Olfr1357	0.0001	0.0001	0.0001	0.0001	0.0001	0.0001
Olfr225	0.0001	0.459312	0.0001	0.0001	0.0001	0.0001
Olfr1386	0.0001	0.0001	0.0001	0.0001	0.0001	0.0001
Olfr12	0.0001	0.0001	0.0001	0.0001	0.0001	0.0001
Olfr324	0.0001	0.0001	0.0001	0.0001	0.0001	0.0001
Olfr314	0.0001	0.0001	0.0001	0.0001	0.0001	0.0001
Olfr317	0.0001	0.0001	0.0001	0.0001	0.0001	0.0001
Olfr332	0.0001	0.0001	0.0001	0.0001	0.0001	0.0001
Olfr222	0.0001	0.0001	0.0001	0.0001	0.0001	0.0001
Olfr1382	0.0001	0.0001	0.0001	0.0001	0.0001	0.0001
Olfr782	0.0001	0.0001	0.0001	0.0001	0.0001	0.0001
Olfr1385	0.0001	0.0001	0.0001	0.0001	0.0001	0.0001
Olfr316	0.0001	0.0001	0.0001	0.0001	0.0001	0.0001
Olfr312	0.0001	0.0001	0.0001	0.0001	0.0001	0.0001
Olfr804	0.0001	0.0001	0.0001	0.0001	0.0001	0.0001
Olfr787	0.0001	0.0001	0.0001	0.0001	0.0001	0.0001
Olfr792	0.0001	0.0001	0.0001	0.0001	0.0001	0.0001
Olfr412	0.0001	0.0001	0.0001	0.0001	0.0001	0.0001
Olfr406	0.0001	0.0001	0.0001	0.0001	0.0001	0.0001
Olfr224	0.0001	0.0001	0.0001	0.0001	0.0001	0.0001
Olfr1358	0.0001	0.0001	0.0001	0.0001	0.0001	0.0001
Olfr1415	0.0001	0.0001	0.0001	0.0001	0.0001	0.0001
Olfr774	0.0001	0.0001	0.0001	0.0001	0.0001	0.0001
Olfr391	0.0001	0.0001	0.0001	0.0001	0.0001	0.0001
Olfr417	0.0001	0.0001	0.0001	0.0001	0.0001	0.0001
Olfr813	0.0001	0.0001	0.0001	0.0001	0.0001	0.0001
Olfr325	0.0001	0.0001	0.0001	0.0001	0.0001	0.0001
Olfr247	0.0001	0.0001	0.0001	0.0001	0.0001	0.0001
Olfr1394	0.0001	0.0001	0.0001	0.0001	0.0001	0.0001
Olfr1412	0.0001	0.0001	0.0001	0.0001	0.0001	0.0001
Olfr780	0.0001	0.0001	0.0001	0.0001	0.0001	0.0001
Olfr801	0.0001	0.0001	0.0001	0.0001	0.0001	0.0001
Olfr827	0.0001	0.0001	0.0001	0.0001	0.0001	0.0001
Olfr420	0.0001	0.0001	0.0001	0.0001	0.0001	0.0001
Olfr1356	0.0001	0.0001	0.0001	0.0001	0.0001	0.0001
Olfr767	0.0001	0.0001	0.0001	0.0001	0.0001	0.0001
Olfr809	0.0001	0.0001	0.0001	0.0001	3.28144	0.0001
Olfr1396	0.676498	0.0001	0.0001	0.0001	0.0001	0.0001
Olfr397	0.0001	0.0001	0.0001	0.0001	0.0001	0.0001
Olfr390	0.0001	0.0001	0.0001	0.0001	0.0001	0.0001
Olfr323	0.0001	0.0001	0.0001	0.0001	0.0001	0.0001
Olfr794	0.0001	0.0001	0.0001	0.0001	0.0001	0.0001
Olfr462	0.0001	0.0001	0.0001	0.0001	0.0001	0.0001
Olfr464	0.0001	0.0001	0.0001	0.0001	0.0001	0.0001
Olfr463	0.0001	0.0001	0.0001	0.0001	0.0001	0.0001
[truncated: 20,201 more rows]

## Sheet: Fig-5e
Relative protein level	si-NC			si-Apol9a
p-p38/p38	0.7615	1.14648	0.852392	0.818669	0.94525	0.810432
p-JNK/JNK	1.1179	1.05774	1.00846	1.15259	0.970329	1.30826
p-ERK/ERK	0.714279	0.673343	0.407699	1.42651	1.14091	1.20413

## Sheet: Fig-5f
Relative protein level	DM	GM
p-ERK/ERK	1.0592	0.733163
	1.06395	0.590382
	0.810268	0.503592
