# Supplementary material for: Apol9a regulates myogenic differentiation via the ERK1/2 pathway in C2C12 cells
Source: Front Pharmacol. 2022 Nov 23;13:942061. doi: 10.3389/fphar.2022.942061 (PMC9727217; doi:10.3389/fphar.2022.942061)
Supplement: Supplementary file 7 [file DataSheet1.XLSX]

## Sheet: Fig-1a
Body weight (g)
WT-ND	WT-HFD
26.07	44.01
29.78	51.36
34.26	45.37
33.25	54.82
29.67	52.45
31.22	51.97

## Sheet: Fig-1b
Gastrocnemius weight (g)
WT-ND	WT-HFD
0.45	0.32
0.39	0.31
0.37	0.29
0.35	0.28
0.33	0.26
0.41	0.29

## Sheet: Fig-1c
TG content (mmol/gprot)
WT-ND	WT-HFD
0.178025	0.741811
0.215891	0.703001
0.178711	0.651068
0.150083	0.499199
0.195689	0.441291
0.168347	0.37006

## Sheet: Fig-1d
Relative mRNA Expression	WT-ND						WT-HFD
Myf5	0.98	1.28	1.12	1.25	0.95	1.25	0.86	0.72	0.66	0.78	0.88	0.73
MyoD	1.2	1.1	0.92	1.12	1.15	1.18	0.61	0.6	0.74	0.62	0.82	0.75
MyoG	1.26	1.09	0.93	0.98	1.12	1.08	0.55	0.63	0.52	0.72	0.83	0.68
MyHC	0.95	1.24	1.12	0.98	1.12	1.15	0.82	0.75	0.81	0.78	0.89	0.82

## Sheet: Fig-1e
Data1	Data2	rho	pvalue	relation
TG content	TG content	1	0	positive
Gastrocnemius weight	Gastrocnemius weight	1	0	positive
Myf5	Myf5	1	0	positive
MyoD	MyoD	1	0	positive
MyoG	MyoG	1	0	positive
MyHC	MyHC	1	0	positive
Body weight	Body weight	1	1.32832e-79	positive
MyoD	MyoG	0.932691	9.71095e-06	positive
MyoG	MyoD	0.932691	9.71095e-06	positive
Body weight	MyoD	-0.901308	6.23517e-05	negtive
MyoD	Body weight	-0.901308	6.23517e-05	negtive
TG content	MyoD	-0.898562	7.11839e-05	negtive
MyoD	TG content	-0.898562	7.11839e-05	negtive
TG content	MyoG	-0.895519	8.20864e-05	negtive
MyoG	TG content	-0.895519	8.20864e-05	negtive
Body weight	Gastrocnemius weight	-0.877584	0.000175674	negtive
Gastrocnemius weight	Body weight	-0.877584	0.000175674	negtive
Myf5	MyHC	0.861262	0.000319201	positive
MyHC	Myf5	0.861262	0.000319201	positive
Body weight	MyoG	-0.833963	0.000746696	negtive
MyoG	Body weight	-0.833963	0.000746696	negtive
Body weight	MyHC	-0.815869	0.00121266	negtive
MyHC	Body weight	-0.815869	0.00121266	negtive
MyoD	MyHC	0.81511	0.00123616	positive
MyHC	MyoD	0.81511	0.00123616	positive
TG content	MyHC	-0.799993	0.00178214	negtive
MyHC	TG content	-0.799993	0.00178214	negtive
TG content	Myf5	-0.781447	0.00268489	negtive
Myf5	TG content	-0.781447	0.00268489	negtive
Myf5	MyoD	0.779845	0.00277662	positive
MyoD	Myf5	0.779845	0.00277662	positive
MyoG	MyHC	0.779304	0.00280817	positive
MyHC	MyoG	0.779304	0.00280817	positive
Gastrocnemius weight	MyoG	0.777363	0.0029235	positive
MyoG	Gastrocnemius weight	0.777363	0.0029235	positive
Gastrocnemius weight	MyoD	0.766387	0.00364515	positive
MyoD	Gastrocnemius weight	0.766387	0.00364515	positive
Body weight	Myf5	-0.765472	0.0037109	negtive
Myf5	Body weight	-0.765472	0.0037109	negtive
Body weight	TG content	0.750251	0.00494196	positive
TG content	Body weight	0.750251	0.00494196	positive
Myf5	MyoG	0.740786	0.00584928	positive
MyoG	Myf5	0.740786	0.00584928	positive
Gastrocnemius weight	Myf5	0.698725	0.0114711	positive
Myf5	Gastrocnemius weight	0.698725	0.0114711	positive
Gastrocnemius weight	MyHC	0.650753	0.0219244	positive
MyHC	Gastrocnemius weight	0.650753	0.0219244	positive
TG content	Gastrocnemius weight	-0.650512	0.0219899	negtive
Gastrocnemius weight	TG content	-0.650512	0.0219899	negtive
