# Supplementary material for: Apol9a regulates myogenic differentiation via the ERK1/2 pathway in C2C12 cells
Source: Front Pharmacol. 2022 Nov 23;13:942061. doi: 10.3389/fphar.2022.942061 (PMC9727217; doi:10.3389/fphar.2022.942061)
Supplement: Supplementary file 8 [file DataSheet2.XLSX]

## Sheet: Fig-2 Transcriptomic data
Gene symbol	GM1	GM2	GM3	DM1	DM2	DM3
Gm10024	0.0001	0.0001	0.0001	0.0001	0.0001	0.0001
Smpx	0.0001	0.0001	0.0001	21.8889	25.5621	29.8013
Wfdc17	0.753941	0.0001	0.928565	0.0001	3.86283	10.6494
Gm11696	0.0001	0.278136	0.23633	0.225224	0.273099	0.124675
9430060I03Rik	0.0001	0.0569952	0.0001	0.0001	0.804549	0.713883
Gm12359	0.0001	1.16615	1.39876	0.277789	0.0001	0.0001
Gm10787	0.0001	0.0001	0.0001	0.0001	0.0001	0.0001
Prcd	0.220794	0.71992	1.08737	0.0001	0.188575	0.215113
F420014N23Rik	0.0738488	0.481182	0.272597	0.0001	0.189047	0.359352
Gm10466	0.0001	0.0001	0.0001	0.0001	0.0001	0.0001
Gm10538	0.0001	0.0001	0.0001	0.0001	0.0001	0.0001
Myocos	0.0001	0.0001	0.0001	0.0001	0.0001	0.0001
Gm10754	0.0001	0.0001	0.0001	0.0001	0.0001	0.0001
Gm10516	0.0001	1.39813	0.833657	0.119255	0.28909	0.296813
Cep85l	4.34543	2.79172	1.70298	0.869468	2.13671	1.63576
Gm10825	0.116707	0.169134	0.0479727	0.0001	0.0996833	0.0001
Gm2061	0.0001	0.0001	0.0001	0.0001	0.0001	0.0001
Cav3	0.0001	0.0001	0.0001	19.7716	20.7468	11.462
Tcap	0.0001	0.0001	0.0001	16.2512	16.4028	13.2622
Gm11563	0.0001	0.0001	0.0001	0.0001	0.0001	0.0001
Gm11595	0.0001	0.0001	0.0001	0.0001	0.0001	0.0001
Gm49918	0.0001	0.0001	0.0001	0.0001	0.0001	0.0001
Adprhl1	0.0001	0.0001	0.0001	7.29642	14.5992	8.51675
Kcnj13	1.31052	0.99739	0.484292	0.0001	0.447745	0.127769
Mroh2a	0.0001	0.0001	0.0579595	0.0001	0.0001	0.0001
Gm9767	0.0001	0.0001	0.0001	0.0001	0.0001	0.0001
Gm3055	0.0001	0.0001	0.0001	0.0001	0.0001	0.0001
Mfsd4b3-ps	0.198724	0.108073	0.734005	0.0875252	0.339355	0.193612
Gm3233	0.0001	0.0001	0.0001	0.0001	0.0001	0.0001
Gm3238	0.0001	0.0001	0.0001	0.0001	0.0001	0.0001
Gm3250	0.0001	0.0001	0.0001	0.0001	0.0001	0.0001
Snhg15	4.77782	3.24659	1.47122	5.12599	9.69063	6.98222
Gm11978	0.0001	0.0001	0.0001	0.0001	0.0001	0.0001
Gm3285	0.0001	0.0001	0.0001	0.0001	0.0001	0.0001
Gm11938	0.0001	0.0001	0.0001	0.0001	0.0001	0.0001
Gm11937	0.0001	0.0001	0.0001	0.0001	0.0001	0.0001
Amd2	0.828478	0.240265	0.272171	0.534866	0.707543	0.860959
Gal3st2b	0.0001	0.0001	0.913516	0.0001	0.0001	0.0001
Gm3646	0.0001	0.0001	0.0001	0.0001	0.0001	0.0001
Mir22hg	13.6136	20.46	17.3836	30.4009	21.2006	17.6518
Cd300ld4	0.0001	0.0001	0.0001	0.0001	0.0001	0.0001
Cd300ld5	0.0001	0.0001	0.0001	0.0001	0.0001	0.0001
Olfr819	0.0001	0.0001	0.0001	0.0001	0.0001	0.0001
Gm4301	0.0001	0.0001	0.0001	0.0001	0.0001	0.0001
Gm4302	0.0001	0.0001	0.0001	0.0001	0.0001	0.0001
Gm4303	0.0001	0.0001	0.0001	0.0001	0.0001	0.0001
Gm4305	0.0001	0.0001	0.0001	0.0001	0.0001	0.0001
Gm4307	0.0001	0.0001	0.0001	0.0001	0.0001	0.0001
Gm4312	0.0001	0.0001	0.0001	0.0001	0.0001	0.0001
Rbm3	8.9718	7.22537	4.29731	4.24154	1.98653	2.75182
Gm4340	0.0001	0.0001	0.0001	0.0001	0.0001	0.0001
Gm4489	0.0001	0.0001	0.0001	0.0001	0.0001	0.0001
AI662270	2.38557	3.6856	1.54644	1.10533	3.21675	1.95721
Gm17767	0.0001	0.0001	0.0001	0.0001	0.0001	0.0001
Ect2l	0.0001	0.351328	0.0001	0.22761	0.165635	0.063048
Gm16894	0.0001	0.0001	0.0001	0.0001	0.0001	0.0001
Mir804	0.0001	0.0001	0.0001	0.0001	0.0001	0.0001
Dnah7c	0.0001	0.00785969	0.0001	0.0503638	0.0305765	0.0001
Adat3	1.87936	0.27252	1.62031	1.21327	0.963045	2.80746
A230020J21Rik	0.0001	0.0001	0.0001	0.0001	0.0001	0.0001
Gm11747	0.0001	0.0584107	0.0001	0.0001	0.0001	0.0001
Selenok-ps1	0.0001	0.0001	1.9416	0.0001	0.0001	0.658287
4933428G20Rik	0.868472	0.269843	2.36834	0.21851	0.741699	0.6044
Gm10941	2.45873	0.802014	0.757142	3.03019	1.25992	0.47917
Krtap10-4	0.0001	0.0001	0.0001	0.0001	0.0001	0.0001
Snord118	0.645267	0.0001	0.0001	5.67955	0.0001	0.0001
Snord96a	22.958	42.4321	8.4829	15.1576	16.6654	12.3019
Snord104	0.0001	42.1244	8.94771	23.4492	45.4974	11.7964
Snord4a	0.0001	0.0001	0.0001	4.44629	0.0001	17.2227
Snord95	7.79903	14.1319	3.20194	0.0001	0.0001	0.0001
Scarna6	0.0001	0.0001	0.0001	0.313844	0.0001	0.0001
Gm10778	0.0562193	0.0001	0.0001	0.0001	0.0959529	0.0001
Snora21	1.38116	0.0001	0.0001	0.0001	0.0001	0.0001
Myh4	0.0001	0.0001	0.0001	9.88135	7.02655	12.9972
Snord7	0.0001	0.0001	0.0001	0.0001	0.0001	0.0001
Gm22884	4.27693	1.55004	1.75595	1.25507	0.0001	0.0001
Rnase2a	0.0001	0.0001	0.0001	4.5042	7.64683	14.4561
Gm11559	0.0001	0.0001	0.0001	0.0001	0.0001	0.0001
Tex50	0.0001	0.0001	0.0001	0.0001	0.0001	0.0001
2900009J06Rik	0.0001	0.0001	1.17319	0.0001	0.0001	0.0001
Gm11562	0.0001	0.0001	0.0001	0.0001	0.0001	0.0001
Gm19395	0.0001	0.0001	0.0001	0.0001	0.0001	0.0001
Gm19402	0.0001	0.0001	0.0001	0.0001	0.0001	0.0001
2300003K06Rik	0.0001	0.0001	0.0001	0.0001	0.0001	0.0001
Gm20597	0.0001	0.0001	0.0001	0.0001	0.0001	0.0001
Olfr331	0.0001	0.0001	0.0001	0.0001	0.0001	0.0001
Gm16998	0.0001	0.156354	0.0001	0.0001	0.0001	0.280142
Gm10142	0.0001	0.0001	0.0001	0.0001	0.0001	0.0001
Gm10100	0.0001	0.0001	0.0001	0.0001	0.0001	0.0001
Gm19582	0.186769	0.405997	0.0001	0.0001	0.159517	0.0001
Gm19589	0.202283	0.329823	1.66022	0.771361	0.0576556	0.262739
Gm15179	0.523105	0.142254	0.0001	0.115201	1.45172	0.0001
Gm11423	0.0001	0.0001	0.0001	0.351776	0.0001	0.194705
Zfp648	0.0001	0.0001	0.0001	0.0001	0.0001	0.0001
Tmem95	3.50376	0.519538	1.56929	5.32752	7.61652	2.63779
Gm19668	0.0001	0.0001	0.0001	0.0001	0.0001	0.0001
Gm19705	0.856157	3.72295	0.52728	0.0001	0.0001	0.834122
Abra	0.0001	0.0001	0.0001	6.62397	9.46775	5.76702
Gm16548	0.0001	0.0001	0.0001	0.0001	0.0001	0.0001
Gm11762	0.0001	0.0001	0.0001	0.0001	0.0001	0.0001
Gm16701	0.0001	0.0001	0.0001	0.0712879	0.138223	0.0001
Gm12167	0.0001	0.0001	0.0001	0.0001	0.0001	0.0001
Sbk2	0.0001	0.0001	0.0001	6.76308	6.49479	6.57764
Med9os	0.0001	0.0001	2.46957	0.0001	0.570869	0.0001
4930412M03Rik	0.0001	2.07598	0.0001	0.140169	4.62019	0.0001
Dhrs13os	0.0001	0.0001	0.0001	0.0001	0.0620993	0.141558
AW822073	0.0001	0.0001	0.0001	0.0001	0.0001	0.0001
Krtap16-1	0.0001	0.0001	0.0001	0.0001	0.0001	0.0001
Gm20110	0.0001	0.0001	0.0001	0.0001	0.0001	0.0001
Mptx2	0.0001	0.0001	0.0001	0.0001	0.0001	0.0001
Ccdc170	0.0001	0.0001	0.0001	0.0001	0.0001	0.320371
Gm20125	0.285977	0.0566105	0.0001	0.0916124	0.0666841	0.0001
Gm12159	0.0001	0.0001	0.0001	0.0001	0.0001	0.0001
Gm20172	0.0001	0.0001	0.0001	0.0001	0.0001	0.0001
Kcnmb4os2	0.0001	0.0001	0.0001	0.0001	0.0001	0.0001
E230016K23Rik	1.34893	0.603935	1.12391	0.279484	0.914854	0.927706
Smlr1	0.0001	0.0001	0.0001	0.0001	0.0001	0.0001
Gm20257	0.539599	2.54181	2.32575	0.0001	1.68947	3.15377
Gm20268	0.0001	0.0001	0.0001	0.0001	0.0001	0.0001
Gm17634	0.0001	0.0001	0.0001	0.0001	0.0001	0.0001
Gm20300	5.62478	4.6593	8.90704	5.65889	5.94734	7.56759
Eef1akmt3	0.252998	0.137576	0.311581	0.667983	0.216078	1.47843
Serpinb9g	0.0001	0.0001	0.0001	4.44629	10.4306	4.42876
Gm16364	0.53864	0.439229	1.16086	0.23714	0.345039	0.0001
A730063M14Rik	4.608	2.73269	0.0001	0.36886	0.0001	0.0001
Dohh	27.1775	17.3027	16.5858	22.7391	24.4645	26.9551
Ifi44l	0.0001	0.0001	0.0001	3.84249	8.27074	5.3157
Ly6g2	0.0001	0.0001	0.0001	3.5994	6.67557	4.27645
Pan2	5.13731	3.24732	4.02206	3.54083	2.51681	3.14276
Pwp1	9.90475	9.1663	10.4685	11.344	13.3467	9.48286
Gstt3	6.41801	2.46279	1.39503	0.830942	1.85396	1.83913
Rdh9	0.0001	0.0001	0.161497	0.0001	0.0001	0.574611
Upb1	0.0001	0.0001	0.0001	0.0001	0.0001	0.0001
Apof	0.0001	0.0001	0.0001	0.806405	0.625875	0.0001
Oas1g	0.0001	0.0001	0.0001	5.03637	5.18893	3.4135
D630029K05Rik	0.296828	1.69378	1.27922	0.163357	0.380213	0.0723726
Fig4	14.465	12.9876	11.1766	10.063	10.7108	10.2661
Traf3ip2	3.45299	2.21229	3.60734	1.95413	2.2117	0.540745
Ttc41	0.386534	0.0764879	0.0001	0.0310254	0.330118	0.273909
Csnk1g2	47.3093	45.8859	43.0942	51.9343	39.0198	40.673
Mybpc2	0.0001	0.0001	0.0001	3.47829	5.91552	4.2297
Cep57l1	7.95384	8.18119	16.9033	1.61324	3.79595	5.77387
Zc3h10	4.90349	6.80173	9.05897	4.80033	6.85901	3.37707
Zfr2	2.143	3.33657	0.945031	2.02624	1.85275	2.55178
Ncln	50.2882	49.934	58.1559	49.8364	52.2805	42.6527
C130080G10Rik	0.0001	0.0001	0.0001	5.6248	4.27055	2.03
Nup107	9.20479	9.26162	11.4778	7.95206	8.2516	4.84603
BB019430	0.0001	0.0001	0.0001	0.0001	0.0001	0.0001
Calhm5	3.46435	1.29142	7.07068	4.79233	4.90277	3.85734
Yipf7	0.0001	0.0001	0.0001	5.8406	3.39972	2.442
Erv3	0.0001	0.0001	0.0001	2.11922	3.39666	5.40446
Epop	0.607055	0.98993	0.186989	0.467618	0.19448	0.295766
Psme4	15.4632	22.3161	23.6754	21.0647	20.3534	15.3191
Ptgds	0.0001	0.0001	0.0001	3.28642	3.18825	3.20927
Oasl1	0.0001	0.0001	0.0001	3.59013	2.84319	3.16243
Sec14l4	0.0001	0.0001	0.0001	0.0001	0.0001	0.0001
Smg6	12.468	19.0735	16.1633	10.3853	14.0322	10.0087
Tmed4	25.619	23.1223	20.4998	17.4771	15.9331	20.4022
Slc35e4	12.7714	9.76992	8.00732	15.4651	11.4498	17.6787
Pnpo	2.4312	3.39839	1.92498	3.7453	1.70554	3.72207
6330403K07Rik	0.0001	0.0001	0.0001	0.0001	0.0001	0.0001
Tbc1d10a	12.9372	5.22435	13.7146	17.4084	9.23339	9.9033
Tceal7	0.0001	0.0001	0.0001	2.7246	3.4206	3.01538
Pex12	2.30221	1.1634	0.958538	2.28355	2.71376	1.67434
Mien1	32.0763	19.8909	22.0945	41.6234	31.3504	18.519
Prss46	0.0001	0.0001	0.0001	4.70451	1.80163	1.98679
Tmem17	0.7743	0.140386	0.794717	2.72623	0.440883	0.502948
Tubg2	0.0001	0.108255	0.0001	0.0001	0.0850568	0.0001
Scn4a	0.0001	0.0001	0.0001	4.06859	2.60852	1.60542
Maml1	14.421	9.44876	17.84	9.71039	8.36004	9.84732
Zfp692	3.35603	2.7612	2.79288	4.07217	2.71118	2.3418
Cuedc1	14.1909	14.4341	16.0103	14.3955	12.0482	13.3936
Inca1	1.30632	1.10465	0.98326	1.0861	1.85932	0.353601
Nt5m	8.93364	10.5957	10.0861	9.0559	7.16705	9.36305
Hoxb2	0.0001	0.0001	0.0001	0.0001	0.0001	0.0001
Dnm3	1.01052	0.268346	0.202689	0.672378	0.652296	0.721236
Gck	0.157584	0.256927	0.0970823	0.208051	0.605318	0.0001
Myh2	0.0001	0.0001	0.0001	2.07226	1.99795	4.10543
Nxph3	0.0001	0.0001	0.0001	0.0744511	0.0001	0.0001
Nxph4	0.527789	0.0001	0.26007	0.929156	0.0902303	0.514206
Cyp27a1	0.0001	0.305167	0.115298	0.741132	0.159855	0.0001
Ripply1	0.0001	0.0001	0.0001	3.89625	2.44583	1.6488
Blmh	31.4144	25.7481	28.2443	24.7468	19.3599	25.9619
Cnksr1	0.0001	0.0001	0.0001	2.90175	1.77476	3.14163
Arl1	52.6969	45.309	62.9646	45.9274	52.6238	65.6586
0610010K14Rik	18.5877	26.5239	18.124	13.8062	16.8662	11.8842
Rars	21.4023	25.9293	16.3985	32.2407	31.1006	25.5389
Phf11a	0.0001	0.0001	0.0001	2.75845	2.00706	2.16246
AU040972	0.0001	3.68901	0.0001	0.0747722	0.0001	0.0001
Serpinb9c	0.0001	0.0001	0.0001	2.54728	3.28202	0.881049
Rprml	0.0001	0.0001	0.0001	0.0001	0.0001	0.0001
Mycbpap	0.0001	0.0001	0.0001	0.0001	0.0001	0.0001
Popdc2	0.0001	0.0001	0.0001	2.96423	1.57483	1.83561
Tsr1	2.71571	2.98092	3.15181	3.47102	4.97291	3.81603
Ifi208	0.0001	0.0001	0.0001	1.74538	3.10842	1.32624
Gm12108	0.0001	0.0001	0.0001	0.0001	0.0001	0.0001
Pik3r6	0.0001	0.0001	0.0001	0.0001	0.0001	0.0001
Slc39a3	16.5441	10.3814	10.7543	11.4623	12.45	13.5811
Unc5b	44.6987	47.5649	35.6258	48.327	47.4238	49.0082
Rnu12	0.0001	0.0001	0.0001	1.55627	2.51624	1.14827
Eprs	54.6183	49.1577	50.3687	51.9472	59.8116	49.4306
Il1rl2	0.0001	0.0001	0.0001	0.0001	0.0001	0.0001
Rdh1	0.0001	0.0001	0.0001	0.200122	0.0001	0.22147
Uap1	12.4278	13.3012	20.9811	12.883	14.7134	15.6158
Krt9	0.0001	0.0001	0.0844896	0.0001	0.0001	0.0001
Mrpl10	22.8065	35.022	25.3712	24.9339	29.9783	28.3631
Hectd2os	0.0001	0.0001	0.0001	1.78309	2.01339	1.35875
Jmjd6	40.2728	30.9375	26.8894	32.6069	28.3745	27.517
Thoc5	8.3841	10.3191	7.01406	9.60865	9.69314	9.28564
Mgat5	0.170953	2.50776	0.105315	0.551577	0.778287	0.998831
Fgfbp1	0.0001	0.0001	0.0001	1.47705	1.56319	2.08048
Lin7a	0.0001	0.0001	0.0001	0.0001	0.0001	0.0001
Ablim2	0.0001	0.0001	0.0001	2.50471	0.863579	1.69532
Grm6	0.0001	0.0001	0.0001	0.0001	0.0001	0.0001
Pip4k2b	7.85408	4.94468	9.7596	5.9747	5.61697	7.60079
Asb16	0.0001	0.0001	0.0001	1.71394	1.88443	1.39106
Atic	20.0406	15.8996	20.0131	26.7011	22.4343	22.2291
Mat2b	34.9005	17.7897	25.511	28.6343	22.7551	23.3103
Rnpepl1	22.1623	27.4966	27.6974	29.9529	32.4538	24.8306
Rnf187	71.4306	59.5212	63.667	56.7412	61.6643	70.0805
Ncf1	0.0001	0.0001	0.0001	1.37268	1.49813	2.08883
Cops8	21.7733	29.2513	19.4335	24.74	32.9707	35.1835
Myot	0.0001	0.0001	0.0001	1.48082	1.5734	1.79493
Apol8	0.0001	0.0001	0.0001	1.48176	2.54636	0.70287
Fam207a	5.60625	9.93424	10.6711	8.33214	10.3838	7.37714
Art5	0.0001	0.0001	0.0001	1.63435	0.968975	2.11022
Spem2	0.0001	0.0001	0.0001	0.0001	0.0001	0.0001
Flacc1	0.224009	0.0001	0.0001	0.0001	0.0001	0.0001
Prr32	0.0001	0.0001	0.0001	0.981467	1.7682	1.70684
Mtrf1l	2.15837	4.25311	2.28451	1.78129	1.44009	0.722909
Fam72a	1.93162	0.547916	0.206965	1.40472	0.286976	0.368278
Arx	0.0001	0.0001	0.0001	1.99446	0.552895	1.82893
Cbfa2t3	0.0001	0.0001	0.0001	2.40352	1.128	0.778618
Nabp1	8.62711	6.87378	11.3927	8.80084	9.22949	7.22168
Sp110	0.0001	0.0001	0.0001	0.401174	0.0001	0.0001
Fcgr3	0.0001	0.0001	0.0001	0.805213	1.95276	1.40031
Zap70	0.0001	0.0001	0.0001	1.42778	1.38513	1.34314
Sctr	0.0001	0.0001	0.0001	1.29421	1.88328	0.850486
Enkur	0.0001	0.0001	0.0001	1.1682	0.629659	2.15472
R3hdm4	56.6926	60.5812	47.2277	44.8649	58.7376	47.1943
Prex2	0.0791095	0.0344599	0.25311	0.0974735	0.013595	0.0001
9230102K24Rik	0.0001	0.0001	0.167195	0.0001	0.0001	0.0001
Slc5a10	0.0001	0.0001	0.0001	0.0001	0.0001	0.0001
Ccdc192	0.0001	0.0001	0.0001	1.60937	0.936822	1.24682
Abr	20.0668	31.1431	22.9136	25.1091	26.6752	21.3168
Tpgs1	31.7106	24.9624	25.1146	17.5264	20.1566	25.4976
Tmem184a	0.0001	0.0001	0.0001	2.01046	0.722436	0.90655
Hba-a2	0.0001	0.0001	0.0001	0.0001	0.0001	0.0001
Dbil5	0.0001	0.0001	0.0001	1.35329	1.05031	1.19819
Pmch	2.00892	0.0001	0.436715	0.0001	0.201929	0.0001
Rmst	0.0001	0.0001	0.0001	0.0001	0.0562847	0.0001
Adarb1	17.1341	20.3231	14.3915	12.7375	12.687	13.6946
Hdlbp	110.194	105.693	114.534	104.002	91.3725	101.036
Lmx1a	0.0001	0.0001	0.0001	0.0001	0.0001	0.0001
Kcnj12	0.0001	0.0001	0.0001	0.947827	1.22599	1.3986
Pwp2	2.0551	3.2273	1.01251	1.24632	3.12009	1.55729
Fcgr2b	0.0001	0.0001	0.0001	0.804841	1.51271	1.22472
Fbxo40	0.0001	0.0001	0.0001	0.988928	0.95939	1.57325
Slc9a4	0.0001	0.0001	0.398864	0.488693	0.0395998	0.0001
D1Pas1	0.0001	0.0001	0.0001	0.0001	0.0001	0.0001
Cngb3	0.0001	0.0001	0.0001	1.33877	1.34689	0.695148
Taar1	0.0001	0.0001	0.0001	0.0001	0.0001	0.0001
Pecr	11.9988	7.85956	11.4738	12.8588	11.9019	9.29389
Aanat	0.0001	0.0001	0.0001	0.0001	0.207617	0.0001
Aatk	0.0001	0.0001	0.0001	0.0001	0.0001	0.0328176
Abl2	7.00414	4.66409	5.72062	5.90436	5.46731	3.52048
Hephl1	0.0001	0.0001	0.0001	1.61217	1.43489	0.327463
Acadvl	43.1701	39.0085	41.1641	45.8631	45.7523	54.908
Asic2	0.0001	0.0001	0.0001	0.0001	0.0001	0.0001
Ace	0.104475	0.0001	0.0858017	0.0001	0.0001	0.0001
Kiss1r	0.111877	0.364676	0.13777	1.03328	0.477395	1.57915
Aipl1	0.0001	1.09834	0.0001	0.0001	0.766923	0.765547
Acox1	19.6419	23.5963	16.137	20.2962	23.7983	20.0002
Chrnb1	8.843	5.81326	8.40921	19.6966	16.5441	9.09624
Spink4	0.0001	0.0001	0.0001	1.58399	0.384243	1.3148
Chrne	0.0001	0.0001	0.273796	0.0001	0.189878	0.866099
Atg9b	0.0001	0.0001	0.0001	1.05695	0.92866	1.05941
Gm5431	0.0001	0.0001	0.0001	1.36194	0.965565	0.637758
Rpl31	342.673	305.752	274.145	333.005	299.687	326.401
4930444G20Rik	0.0001	0.0001	0.0001	0.0001	0.0001	0.0001
Selenom	28.6856	22.4813	35.9547	51.218	39.2138	31.5024
Trim14	0.0001	0.0001	0.0001	0.652126	1.21249	0.962254
Spred2	14.3108	21.4143	19.5969	9.5636	13.93	15.2617
Tceal5	0.0001	0.0001	0.0001	1.07226	1.33742	0.339127
Tex35	0.0001	0.0001	0.0001	0.866563	0.336332	1.34262
Adam11	0.0693967	0.0377699	0.256147	0.244109	0.0001	0.0001
Cygb	0.379284	0.329902	0.0001	0.0668597	0.0324827	0.0001
Sema4d	0.0001	0.0001	0.0001	1.03115	1.03484	0.432926
Gpr182	0.0001	0.113555	0.0001	0.0001	0.0892194	0.101768
Cfd	0.0001	0.0001	0.0001	0.0001	0.0001	0.0001
Bglap	0.0001	0.0001	0.0001	0.748258	1.20978	0.414104
Adora2a	0.139623	2.42715	0.0001	0.184335	0.119254	0.0680659
Adora2b	11.2163	6.56631	8.73744	14.8951	6.5497	6.16436
Oas1c	0.0001	0.0001	0.0001	0.340469	0.858625	1.13019
Adra1b	0.290182	1.13546	0.214467	1.43012	0.297379	0.056623
Ccdc69	0.0001	0.0001	0.0001	0.438766	0.851225	0.910383
Avil	0.116668	0.221884	0.0718854	0.71841	0.0747629	0.113668
Gm7467	0.0001	0.0001	0.0001	0.963672	0.350646	0.799909
Agxt	0.0001	0.0001	0.0001	0.0001	0.0001	0.0001
Serpinb9f	0.0001	0.0001	0.0001	0.569827	0.868641	0.540557
Aire	1.46636	1.04625	1.12879	1.49254	0.469675	0.312588
Akap1	11.3	4.84053	5.1774	9.70874	11.4453	9.90825
Akp3	0.0001	0.0001	0.0001	0.0001	0.0001	0.102615
Alppl2	0.0001	0.0001	0.0001	0.0001	0.0001	0.0001
Cacng6	0.0001	0.0001	0.0001	0.298216	0.964138	0.659968
Aldh3a2	12.9859	13.9342	10.7786	8.69794	11.7169	9.02118
Aldoc	5.92032	4.40403	1.79102	1.82873	0.798405	3.74413
Rims1	0.0001	0.0001	0.0001	0.0001	0.0001	0.0001
Alox12	0.0001	0.0001	0.0364967	0.0001	0.0505742	0.0001
Bex1	0.0001	0.0001	0.0001	0.539188	0.523085	0.795599
Baz2a	11.0473	12.2059	14.6469	9.08348	11.6262	10.8247
Iltifb	0.0001	0.0001	0.0001	0.0001	0.0001	0.0001
Alox12e	0.0001	0.0001	0.0001	0.0001	0.0001	0.0001
Alox12b	0.0001	0.0001	0.0001	0.0001	0.0001	0.0001
Alox15	0.0001	0.0001	0.0001	0.0001	0.0001	0.0001
Magea9	0.0001	0.0001	0.0001	0.471952	0.549409	0.731197
Alox8	0.0001	0.0001	0.0001	0.0001	0.0001	0.0527845
Derl2	8.07528	8.11641	13.0708	6.27116	7.14641	6.94046
Dph1	0.798659	0.182879	1.03541	0.518083	1.36406	0.573366
Slc19a2	6.13192	4.82387	6.47782	4.12531	5.27931	4.56558
Tlcd3a	15.5868	17.6694	9.48168	9.03591	9.73999	17.3153
Amd1	8.00275	12.0309	9.1088	8.30808	10.5108	6.72136
Amh	0.0001	0.0001	0.0001	0.0001	0.453458	0.0001
Pip4k2c	7.20421	7.37677	4.80761	5.62703	7.20398	8.55013
Cnga2	0.0001	0.0001	0.0001	0.614781	0.795193	0.283552
Mov10l1	0.0001	0.0001	0.0001	0.364947	0.447193	0.850177
Ank3	3.30896	5.66603	5.92972	2.60706	3.03783	1.86178
Ankfy1	19.6712	18.1332	16.9108	19.3215	19.6087	17.7286
Crybg2	0.0001	0.0001	0.0001	0.359643	0.697706	0.596975
Atcay	0.0001	0.0001	0.0001	0.613764	0.800721	0.234293
4930579K19Rik	0.0001	0.0001	0.0001	0.67552	0.524295	0.448604
Helb	4.66133	5.83117	3.12281	3.69136	4.58045	2.58424
Srgap1	0.0001	0.0001	0.0001	0.0001	0.0001	0.0001
Prr29	0.0001	0.0001	0.0001	0.789032	0.382783	0.436667
Lrrc2	0.0001	0.0001	0.0001	0.553291	0.61933	0.423953
Ap3d1	36.1588	43.5582	30.9788	23.1946	26.8744	28.1279
Tbc1d21	0.0001	0.0001	0.0001	0.709383	0.550577	0.314094
Speg	6.6516	7.11087	9.20502	6.01194	6.93303	6.42987
Atg5	6.08804	6.2921	9.90511	9.79231	5.13508	7.17617
Ampd1	0.0001	0.0001	0.0001	0.199438	0.773635	0.514865
Apoa2	0.0001	0.0001	0.0001	0.0001	0.0001	0.0001
Apoh	0.0001	0.0001	0.0001	0.656157	0.0001	0.290531
Arf1	225.122	214.397	206.401	193.85	184.766	210.865
Arf2	5.98348	9.79402	5.32245	8.36911	8.57333	5.50562
Klf16	6.26591	5.29045	3.36614	4.87046	2.33407	3.31213
Srrm4os	0.0001	0.0001	0.0001	0.370837	0.269847	0.795066
Gjc2	0.0785276	0.170634	0.0001	0.0001	0.067078	0.0001
Arg1	0.239471	0.260347	0.442331	0.0001	0.306738	0.0001
Rnd2	5.42743	15.0327	6.04802	8.64548	6.18009	8.93871
Asgr1	0.0001	0.0001	0.0001	0.0001	0.0001	0.0001
Asgr2	0.0001	0.0001	0.0001	0.680144	0.0001	0.0001
Astn1	0.0001	0.0001	0.0001	0.0001	0.0001	0.0001
Serpinc1	0.16363	0.133443	0.503627	0.0001	0.17467	0.0001
Slc12a8	0.0001	0.0001	0.0001	0.719438	0.27924	0.424693
Neurod4	0.0001	0.0001	0.0001	0.0001	0.0001	0.0001
Neurog3	0.0001	0.0001	0.0001	0.0001	0.0001	0.0001
Atox1	67.8045	94.1216	71.581	48.6748	95.4755	52.2969
Atp1b1	19.5608	24.0439	15.1923	15.9987	8.38377	7.99984
Atp1b2	0.478034	0.194955	0.294423	0.315646	0.10214	0.058304
Tmie	0.0001	0.0001	0.0001	0.447091	0.743481	0.176778
Gm15915	0.0001	0.0001	0.0001	0.514252	0.332629	0.379452
Atp6v0a1	12.9931	19.892	14.506	14.2779	15.5876	14.2087
Pcdh15	0.0443188	0.00610938	0.0001	0.0001	0.0001	0.0001
Aldh3b3	0.0001	0.0001	0.0001	0.36128	0.500658	0.342724
Cep131	2.47042	0.644679	2.6167	1.65282	1.89881	1.68481
Galr3	0.0001	0.0001	0.0001	0.56257	0.363879	0.276768
Bcl6b	0.412886	1.00987	1.77952	0.181789	0.220427	0.251451
Bcl2	1.93918	2.62913	3.65274	3.21325	1.75351	1.51144
Fabp7	0.0001	0.0001	0.0001	0.0001	0.198221	0.0001
Bank1	0.0001	0.0001	0.0001	0.239658	0.371943	0.583376
Bmpr2	13.131	18.9069	25.0196	10.3169	13.8184	11.6881
Sema4f	0.0001	0.0001	0.0001	0.667384	0.210865	0.30924
Ccdc169	0.0001	0.0001	0.0001	0.480399	0.133229	0.455723
Mpp3	0.0001	0.0001	0.0001	0.491867	0.37116	0.181517
Btg2	6.25004	7.04444	6.77974	6.63766	9.03469	7.03884
Cyp11b1	0.0001	0.0001	0.0001	0.129889	0.440791	0.431023
C4bp	0.0001	0.0001	0.0001	0.0001	0.0001	0.0001
Cab39	11.9325	18.1319	16.7019	16.7903	18.5136	16.7694
Cacna1e	0.0001	0.0001	0.0001	0.0001	0.0001	0.0001
Ly6i	0.0001	0.0001	0.0001	0.17734	0.258019	0.392413
Kcnk13	0.0001	0.0001	0.0001	0.350138	0.242658	0.166127
Chil1	0.0524315	0.0001	0.0001	33.8599	33.787	63.3738
Slc17a7	0.0001	0.0001	0.0001	0.158893	0.205499	0.351581
Cacybp	19.1936	31.6334	29.3614	29.9181	30.3295	29.1808
Prxl2a	0.0001	0.0001	0.0001	0.303841	0.294768	0.112153
Camk2b	1.05485	1.88074	0.67562	3.58411	3.02667	1.72647
Canx	103.617	105.17	96.7809	90.8884	108.219	91.1925
Abcc8	0.0001	0.0001	0.0001	0.31435	0.183018	0.191384
Car4	0.0001	0.0001	0.0001	0.0001	0.0001	0.0001
Nr1i3	0.0001	0.0001	0.0001	0.0001	0.213785	0.0001
Casp14	0.0001	0.0001	0.0001	0.0001	0.0001	0.0001
Serpina9	0.0001	0.0001	0.0001	0.0919635	0.267458	0.305104
Gabrr2	0.0001	0.0001	0.0001	0.213859	0.248949	0.189359
Cbx1	13.6676	16.9715	25.6349	10.6881	9.53931	10.8149
Art3	0.0001	0.0001	0.0001	0.0995992	0.193154	0.330456
Cbx4	8.36778	7.21146	8.88171	7.24645	6.01327	9.47798
Rb1cc1	5.67017	12.6429	13.4418	5.88598	9.49186	4.19208
Rspo1	0.0001	0.0001	0.0001	0.169802	0.329366	0.0940071
Cct2	135.105	142.969	116.076	123.653	108.533	115.607
Cct4	123.635	140.771	122.152	123.797	100.134	97.3698
Cd200r1	0.0001	0.0001	0.0001	0.164687	0.239606	0.182253
Ctla4	0.0001	0.0001	0.0001	0.0806887	0.0782814	0.0001
Cd24a	8.17695	4.02174	10.7904	10.7973	10.9736	7.30262
Cd28	0.0001	0.0446198	0.0505344	0.901286	2.79775	0.997468
Gsta2	0.0001	0.0001	0.0001	0.182108	0.176671	0.201533
Cd247	1.05333	0.702766	3.28735	0.484756	0.9609	1.16615
Cd48	0.0001	0.0001	0.0001	0.0001	0.0001	0.0001
Olfr56	0.0001	0.0001	0.0001	0.282307	0.156544	0.0893361
Mmp27	0.0001	0.0001	0.0001	0.188043	0.228011	0.104101
Cd84	0.0001	0.0001	0.0001	0.0001	0.0001	0.0001
Chrna10	0.0001	0.0001	0.0001	0.185874	0.0902124	0.205702
Gjd2	0.0001	0.0001	0.0001	0.162257	0.209851	0.0599213
Pard6b	0.0001	0.0001	0.0001	0.229016	0.088931	0.101439
Cdk5r1	3.20721	3.06848	5.21413	2.78569	2.08167	2.04148
Cdk5r2	0.0001	0.0001	0.0001	0.0001	0.0001	0.0001
Cfc1	0.0001	0.0001	0.0001	0.0001	0.0001	0.0001
Gm8909	0.0001	0.0001	0.0001	0.0651028	0.126222	0.215922
Cflar	16.9447	20.8328	20.4519	18.6307	19.1658	16.762
Chad	0.0001	0.0001	0.26353	0.0001	0.0001	0.0001
Ces4a	0.0001	0.0001	0.0001	0.191983	0.124201	0.0708873
Chml	0.751476	2.41939	2.45605	0.534341	1.51793	0.703981
Cirbp	4.64469	5.43228	4.94052	8.23937	4.92821	4.52514
Socs3	27.6294	27.6471	25.3429	28.4805	29.6191	48.0367
Prss38	0.0001	0.0001	0.0001	0.125699	0.121947	0.139104
Clk4	6.63386	17.2689	14.2696	10.0346	18.0732	9.0119
Cxcr2	0.0001	0.0001	0.0001	0.0001	0.0001	0.0001
Cxcr4	8.86812	5.72136	4.44102	5.57623	12.5669	8.16515
Hcn2	0.0001	0.0001	0.0001	0.146219	0.141854	0.0540047
Ccr10	0.153818	0.445763	0.0001	0.0001	0.0876179	0.0001
Robo3	0.0001	0.0001	0.0001	0.0330278	0.159821	0.145869
Cnga3	0.0001	0.0001	0.0001	0.0001	0.0001	0.0001
Atp8b3	0.0001	0.0001	0.0001	0.105938	0.102776	0.117234
Cnp	6.10606	4.01905	6.58551	9.00705	5.24284	6.04536
Cobl	0.0630319	0.547461	0.271384	0.664892	1.63931	0.858469
Coil	2.91585	1.76942	1.67041	2.62654	2.14273	1.98198
Col10a1	0.0001	0.429923	0.417465	0.596714	0.0483327	0.110148
Col13a1	0.0001	0.0001	0.0001	0.0001	0.0001	0.0001
Limch1	0.0001	0.0001	0.0001	0.126783	0.073839	0.112263
Col19a1	0.0001	0.0274466	0.0104266	0.0001	0.0001	0.0001
Ocln	0.0001	0.0001	0.0001	0.146356	0.0473958	0.108011
Col4a3	0.0001	0.0001	0.0001	0.0001	0.0001	0.140137
Col4a4	0.0001	0.0124074	0.292891	0.0399609	0.0001	0.0001
Zscan18	0.0001	0.0001	0.0001	0.0859339	0.16664	0.0475974
Gsdma	0.0001	0.0001	0.0001	0.0571861	0.110862	0.126458
Endou	0.0001	0.0001	0.0001	0.0859812	0.0834158	0.0951472
Kcnh7	0.0001	0.0001	0.0001	0.12302	0.0795988	0.0454464
Col9a1	0.0001	0.0001	0.0001	0.0001	0.0001	0.0001
2310002F09Rik	0.0001	0.0001	0.0001	0.121961	0.0887658	0.0338168
Cmah	0.0001	0.0001	0.0001	0.0958151	0.092956	0.0530653
Ccdc78	0.0001	0.0001	0.0001	0.0943561	0.0915405	0.052258
Cpd	13.2023	15.8341	15.2732	15.1673	15.0112	12.7401
Cr2	0.0001	0.0001	0.280719	0.0001	0.0001	0.0139735
Cradd	1.28574	4.3681	7.12565	3.77263	2.92797	3.75775
A830009L08Rik	0.0001	0.0001	0.0001	0.0555388	0.0538828	0.122812
Crhr1	0.0001	0.0001	0.0001	0.0001	0.0001	0.0001
Crk	40.1631	40.5315	44.6223	30.2374	39.8703	28.514
Crp	0.0001	0.0001	0.0001	0.0001	0.0001	0.0001
Cr1l	19.89	12.4891	19.8469	15.9644	17.0771	19.948
Cry1	1.46542	1.08341	1.15514	3.5603	2.20256	1.88453
Cryba1	0.0001	0.0001	0.318878	0.0001	0.0001	0.0001
Cryba2	0.0001	0.0001	0.0001	0.0001	0.0001	0.0001
Cryga	0.0001	0.0001	0.0001	0.0001	0.0001	0.0001
Crygb	0.0001	0.0001	0.0001	0.0001	0.0001	0.0001
Crygc	0.0001	0.0001	0.0001	0.0001	0.0001	0.0001
Crygd	0.0001	0.0001	0.0001	0.0001	0.0001	0.0001
Cryge	0.0001	0.898194	0.0001	0.0001	0.0001	0.0001
Crygf	0.0001	0.0001	0.0001	0.0001	0.0001	0.0001
Cs	121.643	97.1155	102.665	105.019	99.4534	86.7219
Csf2	0.0001	0.0001	0.0001	0.0001	0.0001	0.0001
Csf3	0.0001	0.0001	0.0001	0.0001	0.0001	0.0001
Bpi	0.0001	0.0001	0.0001	0.0875743	0.0849613	0.0485052
Sh3tc1	0.0001	0.0001	0.0001	0.068518	0.0664743	0.0758202
Cstb	119.515	112.059	93.13	105.209	102.067	87.2573
Ctse	0.0001	0.0001	0.0001	0.0001	0.0001	0.0001
Cyb561	0.0001	0.0001	0.0001	0.0630009	0.183166	0.0697142
Cyp27b1	0.876312	0.0001	0.0900319	0.578601	0.0001	0.213515
Cd55	1.60906	1.90149	3.66188	4.34161	4.18205	1.56765
Cd55b	0.0001	0.0001	0.0001	0.0001	0.0001	0.0001
Myh13	0.0001	0.0001	0.0001	0.0402281	0.0390294	0.103726
Ckmt2	0.119061	0.0001	0.0001	21.887	21.1316	25.0342
Dbi	130.98	94.4193	98.4879	125.016	157.858	137.434
Ablim3	0.0001	0.0843393	0.0001	16.4383	13.1515	14.2296
Dbnl	49.8838	36.0615	39.4737	38.8879	38.6821	40.821
Oas2	0.0458494	0.0498391	0.0001	14.8812	18.9102	13.3494
Pcbd1	0.0001	0.0001	0.0001	0.0961598	0.559242	0.53166
Ddc	0.7617	0.368108	0.0001	3.72477	1.95134	0.989428
Ddit3	60.7858	52.7371	36.6209	64.23	79.0375	44.7867
Ddt	27.2857	20.8288	48.9793	26.8306	25.5333	25.735
Ccl8	0.346041	0.0001	0.426177	76.4381	138.117	96.3925
Cystm1	0.0001	0.161606	0.0001	11.6387	15.3507	17.6568
Degs1	40.8216	46.6342	45.2826	38.5744	41.7893	41.2312
Twist2	8.35383	17.7251	17.8396	3.67702	5.2932	8.00754
Gucy2e	0.0001	0.0001	0.0001	0.0374585	0.0182213	0.0207729
Ackr1	0.152756	0.166069	0.0001	0.0001	0.0001	0.0001
Prkcb	0.0001	0.0001	0.0001	0.0353473	0.0171972	0.0196046
Rbfox1	0.0323525	0.0001	0.0001	2.64056	2.34133	1.63406
Nup210	0.012664	0.0001	0.0001	0.929156	0.354183	0.954869
Dlx4	0.0972295	0.0001	0.0001	0.0001	0.0001	0.0001
Ifit3b	0.175734	0.763904	0.378658	64.0867	91.421	71.0549
Doc2b	0.0001	0.1812	0.0001	0.0001	0.782503	0.0812428
Drg1	42.2801	31.1493	31.8588	34.922	35.9096	36.841
Drg2	30.4947	26.815	22.6877	25.7545	25.2055	31.4692
Arid3a	3.18645	3.13955	3.14784	3.47708	3.42991	5.07697
Epyc	0.0001	0.0001	0.0001	0.542004	0.0001	0.0001
Gprc5c	0.0379373	0.041237	0.0467021	7.66103	6.39816	7.37277
Ifi205	0.0548972	0.0001	0.0001	3.42502	3.32271	2.4025
Lefty1	0.0001	0.0600102	0.0001	0.0001	0.0942199	0.0001
Tgtp1	0.0630319	0.0001	0.0001	2.96397	3.65473	2.48324
Ecel1	0.0001	0.0001	0.242196	0.0001	0.112011	0.0001
Opn3	5.03323	3.35034	3.66891	10.6699	5.43882	8.90659
Edar	0.0001	0.0001	0.236758	0.0001	0.0001	0.0001
S1pr4	0.0001	0.0001	0.0001	0.06513	0.0001	0.0001
Cox8b	0.0001	0.0001	0.599894	26.5793	30.984	25.6204
Efna2	0.746689	1.26274	1.22614	3.28624	2.33795	1.6973
Efnb3	0.0001	1.1957	0.745038	0.0001	0.0470575	0.0001
Cxcl13	0.152231	0.0001	0.0001	9.24068	5.58671	6.07691
Rhbdf1	23.5181	17.7218	27.5584	20.2266	14.7425	16.2323
Egr2	3.45811	3.24111	1.10158	4.40881	4.22619	3.19484
Eif4a1	206.583	212.025	209.097	234.626	213.122	210.06
Eif4ebp2	45.4313	30.7767	52.7857	31.4546	36.7701	35.1492
Elf3	0.0001	0.0001	0.0001	0.0001	0.754942	0.0001
Filip1	0.0421194	0.0457839	0.0001	5.19719	4.66515	2.12887
Myo18b	0.0001	0.0001	0.0263953	1.29691	1.42227	0.707307
En1	8.51358	4.51518	5.49864	5.24013	5.20183	4.04612
Enah	20.9634	22.926	28.409	28.6339	32.5843	27.5931
Myl4	11.011	8.16228	6.90418	1204.66	970.095	1175.64
Xirp2	0.014867	0.0001	0.0001	0.390084	0.794604	0.676284
Epha4	0.0001	0.516419	0.0001	0.172242	0.250601	0.0817493
Ephx1	137.758	135.862	118.409	110.474	115.017	138.815
Epm2a	4.42359	5.6109	5.65006	6.2017	12.1727	13.4078
Epn2	21.9028	28.4248	26.0713	22.6642	25.8071	25.9833
Epx	0.0001	0.0001	0.0001	0.0001	0.0001	0.0001
Erbb2	10.5755	9.97886	7.62353	12.9215	9.9831	10.7168
Extl1	0.0001	0.0001	0.0265615	0.794449	1.76152	0.669913
Erbb4	0.0001	0.0001	0.0001	0.0001	0.0001	0.0001
BC051019	0.0001	0.0001	0.112214	1.36235	5.71388	6.03066
Amz2	18.3619	14.162	10.8245	13.3182	11.312	15.29
Esr1	9.80278	7.07547	5.57052	5.69296	6.0647	7.93548
Fgd6	0.615431	0.908019	1.29931	1.1415	0.807116	0.621003
Evi2a	7.00341	7.99067	3.69678	3.79398	5.78382	3.59907
Bcl11a	0.0001	0.0001	0.0001	0.0001	0.0001	0.0001
Evpl	0.0829895	0.0001	0.0001	0.0001	0.0236962	0.040478
Il1b	0.0001	0.0001	0.327999	13.8275	5.57047	18.0267
Wfdc18	2.27479	1.05998	0.0001	0.0001	0.0001	0.0001
Myh1	1.14552	0.191685	0.36183	66.2904	55.2933	56.8268
Igf2bp1	0.0001	0.0001	0.0001	0.0650796	0.126177	0.0001
Cd300c2	0.0001	0.0001	0.0001	0.0001	0.0001	0.0001
Slfn2	0.106335	0.4621	0.0001	14.0281	23.0445	21.7353
Ezh1	14.8157	20.0717	21.3365	14.0813	11.1409	13.4077
Piwil4	0.0671367	0.0001	0.0001	1.23937	1.91798	3.75549
F13b	0.0001	0.0001	0.0001	0.0001	0.0001	0.0001
F5	0.0239693	0.0001	0.0001	0.0001	0.0001	0.0001
Emid1	1.0639	1.00581	0.170999	0.122248	0.316099	0.0902233
Caskin2	4.04326	3.80568	3.94239	4.63038	5.85084	3.2462
Cacng5	0.0001	0.0001	0.0001	0.0001	0.0001	0.0001
Sec63	18.8294	19.7068	27.4865	14.5763	15.8428	11.8492
Gpr6	0.0001	0.0001	0.0001	0.0001	0.0001	0.0001
Slc5a5	0.0001	0.0001	0.0744597	2.23231	2.52655	2.64701
Alpk3	0.111123	0.0302762	0.0684703	7.76994	5.07267	7.11194
Fasl	0.0001	0.0001	0.0001	0.0001	0.0001	0.0001
Fcer1a	0.0001	0.0001	0.0001	0.0001	0.0001	0.0001
Fcer1g	0.0001	0.292185	0.0001	0.0001	0.91784	0.0001
Fsd2	0.0595005	0.0001	0.0001	1.83027	2.18143	1.6205
Mef2c	0.161662	0.0293753	0.0332645	5.73647	8.29013	6.87338
Fdxr	19.0419	16.9946	9.33451	11.1752	11.4077	7.19924
Lgr5	0.675533	0.122489	0.0001	0.198296	0.320559	0.0001
Trim72	0.143122	0.0778476	0.352406	15.6121	17.4054	18.0448
Fgf18	0.0001	0.0001	0.0001	0.0001	0.0001	0.0001
Fh1	51.8847	58.7058	63.8368	61.9322	50.8316	54.6648
Hspb7	0.127828	0.625002	0.550706	40.4222	37.0331	35.0612
Fhl4	0.463557	0.36001	0.570915	1.98174	1.18749	0.387124
Ankrd2	0.160805	1.7473	0.0001	45.8363	59.564	58.0871
Fkbp10	101.97	103.627	85.1496	86.3875	71.3374	77.5446
Foxi1	0.0001	0.0001	0.0001	0.0001	0.0001	0.0001
Flii	47.6309	38.3954	52.5863	52.1503	51.3075	59.7339
Myl1	21.3214	15.8287	14.796	1363.57	1491.2	1453.84
Flt4	0.0001	0.0001	0.0001	0.0001	0.0001	0.0001
Cxcl9	0.0001	0.0662591	0.224945	5.83908	11.641	6.34369
Fmo3	1.49522	0.0001	0.0542605	0.0001	0.0001	0.128627
Slc44a4	0.0754841	0.0001	0.0001	2.19002	1.15892	2.42374
Fn1	602.637	708.674	699.84	634.037	604.318	618.609
Oas1a	0.374427	0.0001	0.461138	18.2062	22.2178	21.5169
Tac4	0.0709236	0.0001	0.0001	1.7458	2.2985	1.10411
Ftcd	0.0653309	0.0001	0.0001	0.0001	0.167224	0.0001
Fyn	9.04956	11.6087	7.54853	11.6124	9.97742	9.42306
Ckm	0.499819	1.42626	0.307839	58.1777	47.3711	49.4769
Myoz2	0.0001	0.166789	1.1331	33.6068	29.526	26.5883
G0s2	0.0001	0.0001	0.0001	0.0001	0.0001	0.0001
G6pc	0.0001	0.0001	0.0001	0.0001	0.0001	0.0001
Tnik	0.0001	0.0001	0.029779	0.816791	0.617473	0.598758
Gabra1	0.0427274	0.0001	0.105104	0.0001	0.69178	0.12469
Gabra6	0.0001	0.0001	0.0001	0.0001	0.0001	0.0001
Gabrb2	0.21077	0.152795	0.461382	0.195857	0.499863	0.296569
Gabrg2	0.0001	0.0001	0.0001	0.11999	0.0388695	0.0001
B4galnt1	7.8132	7.29711	13.0568	7.99909	8.5244	9.02048
B4galnt2	0.0217319	0.0001	0.213243	0.0001	0.147891	0.0422502
Atp2a3	0.0384795	0.0001	0.0001	0.642028	1.37671	0.598365
Galr2	2.00477	0.396372	0.0001	0.0803148	3.19067	1.33174
Xirp1	0.151475	0.246964	0.0373881	9.16814	9.2821	10.5891
Actn2	0.0593214	0.579574	0.0001	17.1518	12.998	12.1165
Gas7	0.350052	0.0816294	0.0001	0.0661139	0.0001	0.0001
Gast	0.0001	0.0001	0.0001	0.0001	0.0001	0.0001
Gbx2	0.0001	0.0001	0.0001	0.0001	0.0001	0.0001
Usp15	8.85263	20.0861	11.8175	14.4727	12.6082	10.0176
Bloc1s1	72.3175	94.5237	78.975	64.2274	73.7001	66.3852
Kat2a	16.2614	11.7864	7.8965	6.25966	6.91886	8.74482
Gdap1	0.0001	0.0489045	0.221253	0.0001	0.0001	0.0438343
Gdf11	2.58682	5.83697	6.19162	2.32017	4.12651	3.70899
Gdf9	0.195973	0.42601	0.36197	0.776029	0.334656	0.381763
Gfap	0.3474	0.0472984	0.855602	0.0001	0.0001	0.0423951
Gfpt2	0.0593015	0.0644644	0.0001	0.260677	0.0001	0.634555
Ggt1	0.0001	0.0001	0.0001	0.0001	0.0001	0.0001
Gh	0.0001	0.0001	0.0001	0.0001	0.0001	0.0001
Gip	0.0001	0.0001	0.0001	0.0001	0.0001	0.0001
Gja1	86.6515	85.914	79.9729	51.3211	77.0644	59.8492
Myh8	0.0863461	0.0313558	0.0709164	5.47921	4.22299	2.71695
Myom3	0.0001	0.413787	0.0001	7.64835	8.42183	10.1946
Gli1	0.338011	0.0001	0.0001	0.382555	0.0001	0.0001
Gli2	0.0001	0.0287512	0.25976	0.0001	0.337686	0.0514493
Gdf5	0.0001	0.0830487	0.0001	2.68662	0.651668	1.93271
Oas3	0.187442	0.570403	0.0923955	18.9492	16.7832	17.303
Glra1	0.0001	0.0001	0.0001	0.0001	0.0001	0.0001
Glrp1	0.587245	0.294722	0.222609	0.079618	0.694384	0.704139
Mybph	0.966616	3.15251	4.46412	192.032	170.655	151.227
Gm2a	18.7061	11.9519	24.4041	13.1112	14.9152	16.5835
Gna11	48.692	51.3476	41.9499	51.7849	56.3702	54.0384
Gna13	36.385	47.9473	33.5882	27.0956	21.6697	28.6395
Gna15	0.0001	0.0001	0.0001	0.0001	0.0001	0.0001
Gnaz	3.3033	1.8944	1.16249	3.35529	1.05409	1.55614
Rack1	1027.03	847.469	856.229	1040.8	901.235	1077.85
Gng7	1.46691	3.02458	3.98706	0.80156	1.55514	1.57699
Gngt2	0.0001	0.0001	0.0001	0.0001	1.07537	0.0001
Gp1ba	0.0001	0.492539	0.318878	0.0001	0.165878	0.0001
Lilr4b	0.0001	0.0001	0.0001	0.71558	1.15695	0.264047
Lilrb4a	0.0001	0.0001	0.0001	2.19189	0.425363	0.363957
Slc2a6	0.538041	0.809898	1.42714	52.7466	56.7192	53.74
Nmur1	0.0001	0.0001	0.0001	0.0001	0.0001	0.0001
Lancl1	13.8482	10.5549	14.2772	11.1156	16.246	10.3054
Ifit3	4.60087	3.55921	3.70513	212.046	255.43	229.548
Grb10	0.0343722	0.260927	0.253367	0.24146	0.0586375	0.10027
Grb2	17.8528	25.1594	23.6893	19.3929	16.7999	19.0998
Grb7	0.0001	0.0001	0.0001	0.0001	0.0630822	0.0001
Tle5	285.571	255.4	286.987	251.91	258.395	307.117
Gria1	0.0001	0.0001	0.0001	0.0001	0.104576	0.0001
Grik2	0.0001	0.0001	0.0447891	0.0639821	0.0310869	0.1415
Grin2c	0.0001	0.0001	0.0001	0.0636819	0.0001	0.0001
Grm1	0.0412489	0.0001	0.0001	0.0001	0.0001	0.0001
Card14	0.0224315	0.0001	0.0001	0.275319	0.343383	0.652799
Cmpk2	0.0001	0.0603672	0.0001	1.46404	0.852226	1.08022
Gsta3	0.0001	0.0001	0.0001	0.107422	0.0001	0.118876
Pvalb	0.0001	0.212702	0.0001	3.09866	4.34211	4.00092
Gstt2	1.5485	0.140386	1.11256	0.227278	0.27559	0.502948
Trip12	21.9044	28.783	29.657	23.5478	21.1987	18.0595
R3hdml	0.646446	2.4596	0.199118	57.7519	50.3689	63.2859
Ifi44	2.06623	2.80799	1.6467	99.7147	118.559	97.2729
Mpeg1	0.122408	0.0887495	0.0001	2.31497	4.87454	3.01881
H3f3a	114.346	102.169	81.8494	79.6163	75.1335	69.7066
Mb	14.2608	8.98032	16.173	718.982	511.508	634.016
Hal	0.256483	0.0001	0.0001	0.169371	0.109577	0.0625458
Hand1	0.0001	0.0001	0.0001	0.0001	0.0001	0.0001
Hap1	0.0477999	0.0519597	0.0001	0.084081	0.122309	0.23246
Hba-a1	0.0001	0.0001	0.0001	0.0001	0.0001	0.0001
Hba-x	0.0001	0.0001	0.0001	0.0001	0.0001	0.0001
Slc6a19	0.145058	0.0788995	0.267905	9.25161	7.67541	6.31998
Hcrt	0.0001	0.0001	0.0001	0.0001	0.0001	0.0001
Hp	1.18299	0.571675	0.161977	23.4872	28.1734	37.1342
Mx2	0.438025	0.952332	0.0899948	18.7615	24.9018	24.6038
Hey2	0.0001	0.0001	0.0001	0.06156	0.0001	0.0001
Foxn1	0.0001	0.0768847	0.0001	0.0001	0.0001	0.0689077
Foxj1	0.0001	0.298303	0.0001	0.0001	0.0001	0.0001
Hic1	0.0001	0.256812	0.0001	0.0001	0.0001	0.076781
Hint1	182.3	208.208	141.37	201.545	210.465	188.671
Hivep2	4.63304	6.93578	7.82376	5.13794	7.99827	5.41301
Mylpf	61.3448	66.1854	68.634	3001.96	2789.91	3170.43
Tfb2m	4.6939	2.86571	8.27152	5.08562	6.5988	5.9098
Hlx	4.11308	4.74006	4.76189	3.25871	3.618	7.77389
Hmg20b	19.2334	24.2703	10.7617	16.1809	11.011	20.4512
Myom2	3.19441	4.8699	4.0003	187.224	185.457	166.332
Gbp6	0.0820165	0.0001	0.0001	1.15389	1.22436	1.21717
Jpt1	120.541	90.0105	86.2565	71.2767	65.7569	88.2689
Hnrnpab	54.1095	60.3008	61.5107	54.4507	54.9004	47.7766
Hoxb1	0.0001	0.0001	0.0001	0.0001	0.0001	0.0001
Hoxb13	0.0001	0.0001	0.0001	0.0001	0.0001	0.0001
Hoxb3	0.0001	0.0001	0.0001	0.0001	0.0001	0.0001
Hoxb4	0.0001	0.0001	0.0001	0.0001	0.0001	0.0001
Hoxb5	0.0001	0.0001	0.0001	0.0001	0.0001	0.0001
Hoxb6	0.0001	0.0001	0.0001	0.0001	0.0001	0.0001
Hoxb7	0.0001	0.0001	0.0001	0.0001	0.0001	0.0001
Hoxb8	0.0001	0.0001	0.0001	0.0001	0.0001	0.0001
Hoxb9	0.0001	0.0001	0.0001	0.0001	0.0001	0.0001
Ctsw	0.0001	0.1561	0.0001	1.26322	2.94104	2.37659
Prmt2	23.5185	18.264	19.5763	13.6886	17.8411	16.1148
Oas1b	0.288321	0.209004	0.118429	9.85301	8.24592	7.53497
Lmod2	0.449454	1.07489	1.38371	44.5016	43.4793	29.2005
Hsd17b1	0.0001	0.0001	0.0001	0.11826	3.66827	0.0001
Hsd17b7	4.01949	2.9834	4.42696	3.87861	2.21149	2.71113
Hsf2	3.16764	4.24987	6.97262	6.31851	4.08655	4.85892
Dnajb3	0.0001	0.0001	0.0001	0.0001	0.0001	0.0001
Tgtp2	0.0628755	0.47785	0.232052	10.4446	12.9471	7.1252
Obscn	0.132606	0.137302	0.085586	5.28805	4.42148	4.28484
Hspe1	75.7283	87.3374	47.344	68.4877	72.7322	67.9485
Ddx60	0.0591335	0.128463	0.454527	8.08105	10.8142	6.29788
Htr5b	0.0001	0.0001	0.0001	0.0001	0.0001	0.0001
Slc6a4	0.0001	0.0001	0.0001	0.0001	0.0001	0.0001
Plekha7	0.0410962	0.0446714	0.0001	1.0106	1.08545	1.23827
Icam2	0.0001	0.0001	0.0001	0.0682334	0.0001	0.0001
Mypn	0.0674945	0.146644	0.0001	3.55977	2.14405	2.24895
Ier5	10.2715	7.75831	8.85559	7.13849	8.95663	4.84559
Cfb	1.99502	3.32341	1.0701	64.4958	95.9834	75.0157
Tnni2	24.648	20.1702	27.7462	902.321	809.05	951.501
Tnnt3	9.14639	8.31528	6.99217	303.876	295.001	293.367
Unc13d	0.401154	0.0001	0.109868	8.3164	5.42309	4.7757
Ifng	0.0001	0.0001	0.0001	0.0001	0.0001	0.0001
Chst13	0.0001	0.0001	0.131975	2.07373	1.64603	0.886785
Cd79b	0.0001	0.0001	0.0001	0.0001	0.0001	0.0001
Trim54	0.230878	0.0001	0.994928	17.1667	15.4221	9.44328
Igfbp1	0.0001	0.0001	0.0001	0.0001	0.0001	0.0001
Arhgef37	0.0001	0.0595286	0.0001	0.914361	0.513598	0.612529
Itgb1bp2	1.09384	3.86475	1.17881	85.5713	54.0007	68.8637
Gbp4	0.0001	0.0430479	0.0001	0.817306	0.354327	0.288746
Irf7	1.64228	1.78549	5.8299	91.3718	105.925	111.759
Ly6c2	0.662182	0.36001	0.0001	7.28553	13.6645	13.1159
Ihh	0.0001	0.0787383	0.0891856	0.0001	0.679581	0.0001
Il10	0.0001	0.0001	0.0001	0.0001	0.0001	0.0001
Il12b	0.0001	0.0001	0.0001	0.0001	0.03879	0.0001
Il13	0.0001	0.0001	0.0001	0.0001	0.0001	0.0001
Il17a	0.0001	0.0001	0.0001	0.0001	0.0001	0.0001
Casq2	1.43672	1.79629	2.3888	67.5963	64.9024	53.8512
Tnnc2	8.92817	12.4801	4.39859	330.096	289.737	230.131
Il1r2	0.0001	0.0001	0.0001	0.0001	0.0001	0.0001
Il18r1	0.0001	0.281494	0.0001	0.0001	0.0001	0.0001
Il3	0.0001	0.0001	0.0001	0.0001	0.0001	0.0001
Il4	0.0001	0.683247	0.0001	0.0001	0.0001	0.0001
Il5	0.0001	0.0001	0.0001	0.0001	0.0001	0.0001
Il9r	0.0001	0.0001	0.0001	0.0001	0.0001	0.0001
Fabp6	0.0001	0.0001	0.0001	0.0001	0.0001	0.0001
Plet1	0.0001	0.416551	0.0001	5.26882	4.25273	4.19845
Inha	2.7188	5.71463	5.28325	5.53125	8.71973	11.0659
Inhbb	18.5501	17.7062	16.6557	18.6156	30.0164	32.725
Inhbc	0.0001	0.0001	0.0001	0.0001	0.0001	0.0001
Inhbe	0.0001	0.0001	0.0001	0.0001	0.0001	0.0001
Inpp1	6.17133	7.79167	5.08771	7.36035	3.10277	4.36392
Inpp5d	0.0001	0.0001	0.0001	0.0001	0.0001	0.0349776
Irf1	31.1989	33.2333	26.0494	29.6414	31.4518	31.6004
Afap1l1	0.467623	0.0001	0.192041	7.36252	6.1666	8.09769
Itga2b	1.64596	1.48194	2.72404	0.815085	1.31783	1.35305
Usp18	1.09809	1.57367	2.45888	48.1965	62.5697	54.0212
Art1	1.31001	0.0001	0.0001	18.1206	12.785	10.6351
Itgae	0.0774297	0.462504	1.23826	0.544691	0.0991606	0.0942741
Acox2	0.269165	0.0001	0.0001	4.41161	2.64262	1.34356
Itgb3	12.6291	10.0402	9.47214	10.4176	8.09562	8.25239
Itk	0.0001	0.0001	0.0001	0.0001	0.0001	0.0001
Itln1	0.0001	0.0001	0.0001	0.0001	0.0001	0.0001
Tnni1	27.3734	47.1855	36.6459	1232.64	1069.45	1144.59
Npnt	0.757981	0.721078	0.991881	32.8372	22.3703	20.3284
Ush1g	2.49929	3.59276	3.07821	4.35131	2.96445	2.7055
Map3k7cl	0.0001	0.232778	0.131895	4.14486	2.78735	4.06596
Kcnab3	1.11496	1.21219	1.97396	0.981522	0.476153	0.271642
Kcnh1	0.0001	0.188444	0.182985	0.0001	0.0635054	0.0001
Kcnj10	0.0001	0.0001	0.0001	0.0001	0.0001	0.0001
Cacna1s	0.451923	0.337818	0.174002	10.677	7.95849	10.2483
Kcnj16	0.0001	0.0531478	0.0001	0.0860049	0.0417694	0.0001
Kcnj2	4.64014	5.71506	4.51606	4.9988	5.1543	5.69037
Kcnj9	0.0001	0.0001	0.133265	0.0001	0.0001	0.0001
Kcnk2	1.62988	2.67011	1.31998	2.41749	2.841	3.30627
Kcnmb1	0.0001	0.137773	0.0001	0.0001	0.0001	0.0001
Kera	0.0001	0.0001	0.0001	0.0001	0.0001	0.0001
Kif1a	0.0001	0.0001	0.0001	0.0001	0.0183837	0.0001
Ankrd23	1.53807	2.26234	0.557227	38.5459	40.7167	49.4466
Kif21b	10.6427	15.217	15.221	9.72722	10.0326	10.8504
Acta1	112.505	127.01	106.356	3404.29	3082.84	3722.32
Kif5a	1.05985	0.301857	0.0001	0.0445239	0.0216484	0.319674
Trim63	1.03114	2.1401	0.230986	46.0415	24.8947	28.4
Uhmk1	1.83424	4.46306	6.77712	3.07553	2.90907	2.25503
Eef1a2	0.0001	0.0001	0.21293	2.51005	1.36516	2.1887
Krt31	0.223725	0.0001	0.0001	0.0001	0.0001	0.217969
Krt10	0.802091	0.367229	2.02763	0.706098	0.685009	0.740325
Ifi214	0.0001	0.0001	0.420744	5.47194	2.68346	3.72677
Krt14	0.639049	3.01034	0.787058	1.40628	0.363879	0.726352
Krt15	0.0001	0.335319	0.126684	0.0001	0.0001	0.0001
Krt16	0.0001	0.0001	0.0001	0.0001	0.0001	0.0001
Krt17	0.0001	0.0001	0.0001	0.0001	0.0001	0.0001
Krt19	3.08564	0.69898	0.633482	2.71632	2.196	2.63045
Krt32	0.0001	0.0001	0.0001	0.0001	0.0001	0.0001
Krt33b	0.0001	0.0001	0.0001	0.0001	0.0001	0.0001
Krt34	0.0001	0.0001	0.0001	0.0001	0.0001	0.0001
Krt36	0.0001	0.0001	0.0001	0.0001	0.0001	0.0001
Krt27	0.0001	0.0001	0.0001	0.0001	0.0001	0.0001
Krtap12-1	0.0001	0.0001	0.0001	0.0001	0.0001	0.0001
Gm10272	0.0001	0.0001	0.0001	0.0001	0.0001	0.0001
Krtap9-1	0.0001	0.0001	0.0001	0.0001	0.0001	0.0001
Ksr1	2.10096	4.05021	4.2415	3.58451	2.81157	3.24964
Lad1	0.0591828	0.128571	0.0001	0.260155	0.151472	0.0001
Aff3	0.882508	2.60637	2.89827	1.50189	0.803925	0.773826
Lmod3	1.65589	0.771611	0.291436	28.1458	28.9884	17.6298
Pla2g2e	0.415554	0.225943	0.0001	7.13177	6.20914	4.0477
Lamb3	1.13356	1.37459	1.28873	1.34328	0.707473	1.4654
Myh3	4.5434	4.77924	4.17874	146.813	109.623	100.642
Tnnc1	29.9237	28.8426	38.0943	858.992	840.097	820.705
Lats1	8.15898	14.2913	11.7389	6.56771	8.24425	7.04189
Lcp2	0.0001	0.0001	0.0001	0.0001	0.0001	0.0001
Cog1	8.63754	5.36168	6.0021	8.04039	4.2615	8.41522
Hsf2bp	0.0001	0.0671359	0.0760418	0.949976	1.42185	1.32168
Eif2d	21.5374	14.6453	11.7896	12.6397	11.7677	14.2896
Lhx1	0.0001	0.0001	0.0001	0.0001	0.0001	0.0001
Lhx4	0.0001	0.0001	0.0001	0.0001	0.0001	0.0001
Arpp21	0.0001	0.1076	0.0305454	1.20418	1.15414	1.15608
Unc45b	0.423128	1.24459	1.10344	25.6296	24.5452	19.6616
Lig3	8.26649	8.34082	9.70526	8.71673	6.5391	8.05371
Limk2	5.86694	6.22625	7.76521	7.21514	7.86708	6.22779
Clic5	0.0302151	0.0328414	0.0001	0.768905	0.411598	0.41086
Gzmm	0.549947	0.298999	0.0001	0.242117	0.469675	0.267947
Lmnb2	10.7766	5.92949	7.75062	6.0475	7.92694	8.73655
Xcl1	0.0001	0.0001	0.0001	0.0001	0.0001	0.0001
Zbtb7a	18.5726	28.0438	17.7083	26.892	20.6518	22.2455
Lrp1	63.5964	72.8336	72.5825	51.1461	60.5567	60.9417
Cldn2	0.0001	0.379177	0.214819	4.6553	5.40955	4.89738
Lrrn2	0.0001	0.0001	0.520662	0.0001	0.0001	0.0001
Zbp1	1.47187	3.11144	1.61139	47.0378	59.0747	49.031
Shroom3	0.0001	0.126426	0.0287217	1.08432	1.68701	1.10948
Ltc4s	8.41799	5.55667	8.14628	3.96992	5.64857	3.80781
Lum	3.06705	1.48206	0.94445	2.09999	3.27411	2.49011
Recql5	2.22402	3.76747	2.26144	5.66841	4.10778	4.08151
Grin3b	0.432051	0.0001	0.0333506	1.66369	1.0376	0.52614
Nphs2	0.0569777	0.0001	0.0001	0.150309	0.0001	0.0001
Isg15	13.7961	23.3886	20.1598	413.434	512.713	494.921
Prkag3	0.0313104	0.0679644	1.23019	10.0833	12.0744	10.5209
Capn8	0.0001	0.0001	0.0001	0.0001	0.0001	0.0001
Slit1	0.0001	0.0367919	0.0001	0.475447	0.201852	0.21382
Dnase1l3	0.0478514	0.0001	0.176539	1.76561	1.63131	2.00056
Clic3	0.221346	0.481182	0.136349	9.25141	4.34587	6.46664
Sgk3	0.0158218	0.512886	0.0388273	0.22154	0.510309	0.398345
Acbd3	17.1124	18.0233	19.1945	22.5513	18.3981	18.483
Khdrbs2	0.0001	0.0001	0.0001	0.0001	0.0001	0.0001
Crb1	0.0001	0.0001	0.0001	0.0001	0.0001	0.0001
Rtkn2	1.39381	2.29741	2.96254	1.88001	0.537627	0.963722
Il1rl1	0.431446	0.358719	1.40639	0.134118	0.325136	0.173141
Tram2	5.39496	12.4128	12.5166	9.16702	6.3217	8.61749
Sh3bgr	0.0670098	1.16402	0.0001	7.36274	7.88565	14.0806
Ly9	0.0001	0.0001	0.0001	0.0001	0.0001	0.0001
Ly96	4.98383	5.73718	4.33294	4.90345	6.50951	7.8545
Sumo2	57.8331	30.331	48.8683	26.9758	20.5729	26.4897
Lyz2	2.84323	0.545584	1.95695	0.441775	0.285754	1.79242
Lyz1	0.0001	0.0001	0.0001	0.0001	0.0001	0.0001
Sohlh2	0.0753878	0.0410268	0.046464	1.45818	1.28603	1.10035
Galnt10	21.8997	13.7339	16.7624	19.808	21.3675	18.2776
Madcam1	0.0001	0.0001	0.0001	0.0001	0.0001	0.0001
Havcr1	0.0001	0.0001	0.0001	0.0001	0.0001	0.0001
Timd2	0.0001	0.0001	0.0001	0.0001	0.0001	0.0001
Havcr2	0.0001	0.0001	0.0001	0.228528	0.664915	0.0633021
Trpm8	0.0001	0.0001	0.0001	0.0001	0.117921	0.0001
Pkd1l1	0.0001	0.0001	0.0001	0.255693	0.0954685	0.0109797
Gpr37l1	0.0001	0.0001	0.0001	0.138242	0.670177	0.0001
Mlph	0.0001	0.0429617	0.0001	0.0001	0.0001	0.115327
Dusp13	0.0001	1.17499	0.111014	14.2696	7.80615	7.85246
Rsad2	0.0001	0.0001	0.345239	3.57703	2.11406	2.32071
Mical1	13.3215	11.8402	13.4131	8.60423	8.0718	12.3744
Atp1a3	0.544724	0.197473	0.335492	7.99069	9.4768	7.2517
Marco	0.0001	0.0001	0.0001	0.0001	0.0001	0.0001
Nprl3	12.9759	5.64304	6.2047	12.6658	6.51859	7.5108
Ascl1	0.0001	0.0001	0.0001	0.0001	0.0001	0.0001
Matk	1.63125	0.44345	2.38579	0.0001	0.0001	0.447052
Mbd3	50.73	65.4349	62.4813	59.4459	47.6943	57.0112
Chrnd	1.94403	1.58519	2.91807	43.53	51.127	52.7923
Ifit1	1.87642	8.88844	6.1489	120.459	145.875	116.112
Cd46	0.0001	1.02998	0.359086	0.256682	0.0001	0.142083
Mdm1	2.86128	1.25048	3.6277	1.40761	0.527124	0.84729
Cacnb1	1.0802	1.33096	1.72949	32.9617	28.5027	32.0249
Adora1	0.0001	0.0001	0.0941741	0.578351	0.952458	0.580535
Il6	0.162727	0.17691	0.200399	2.29069	3.75	6.02087
Meox1	0.0001	0.0001	0.690352	0.0001	0.0001	0.0001
Mettl1	7.37406	8.55882	4.90935	7.71954	4.85083	7.96092
Mgat1	24.1035	24.0603	25.2536	25.1617	25.7307	28.003
Atf3	0.0001	0.097314	0.110229	1.02338	1.60371	2.00374
Clec10a	0.0001	0.0001	0.0001	0.0001	0.0001	0.0001
Cacna2d3	0.0001	0.0001	0.0590243	0.463371	0.204387	0.652646
Mip	0.0001	0.0001	0.0001	0.0001	0.0001	0.0001
Oasl2	3.10044	3.52403	2.0135	63.666	66.2654	62.2232
Pstpip1	0.0956028	0.72692	0.235351	8.3232	5.91323	9.165
Mnt	11.6605	14.1232	13.6732	14.4556	8.36162	6.17784
Mdh1	103.375	74.0598	83.3428	101.493	118.585	107.487
Mpo	0.0001	0.0001	0.0001	0.0001	0.0001	0.0001
Mpz	0.0001	0.0001	0.0001	0.0001	0.0001	0.0001
Acsl6	0.115114	0.281448	0.0001	3.97405	2.87311	1.82096
Msc	0.206012	0.0001	0.126906	0.362632	0.0001	0.0001
Cited2	57.1447	50.8544	65.9037	43.4685	48.8405	52.0439
Mstn	0.0001	0.0001	0.0001	0.290213	0.0563894	0.0001
Map2	0.128198	0.296048	0.0001	0.169249	0.0001	0.249702
Map7	0.0001	0.0001	0.0001	0.0001	0.0001	0.0001
Mapt	0.0001	0.071454	0.283017	0.520074	0.112198	0.447688
Commd1	47.7598	20.7935	43.3854	38.4287	39.3109	34.2136
Pgam2	3.5122	0.530431	0.841202	40.6219	33.5764	29.4647
Myb	0.0001	0.16869	0.0001	0.0001	0.0001	0.0001
Csrp3	2.753	5.77228	2.42196	93.6471	53.4855	83.3351
Ifi207	0.71045	1.15855	0.625029	18.2685	18.4812	15.5716
Myf5	3.56447	3.78305	3.24037	3.21254	4.20373	1.323
Myf6	0.849983	0.4621	1.74469	0.872951	0.483973	0.0001
Bst2	28.0451	17.4948	47.8487	585.941	669.934	690.022
Casq1	0.283092	0.666721	1.51047	14.8642	19.9788	15.8074
Klhl41	4.94536	4.24074	3.86048	99.33	87.2619	80.6503
Srpk3	0.090108	0.636174	0.776106	8.83476	9.99291	11.9261
Neb	0.621083	1.53839	1.21512	25.3469	23.999	19.7123
Nrxn3	0.0272212	0.118045	0.0168018	1.01478	1.13503	1.1495
Myl7	0.0001	0.0001	0.0001	0.0001	0.0001	0.0001
Hjv	2.62418	0.475588	5.8176	55.979	61.8889	62.5501
Btn2a2	0.0593611	0.0001	0.0001	0.208772	0.354367	0.635193
Myo15	0.0001	0.0001	0.0001	0.0001	0.0001	0.0001
Tbc1d8	0.0797287	0.086673	0.0491372	2.2958	0.952152	1.04742
Gm16675	0.0001	0.145921	0.0001	1.06273	1.37462	0.392116
Myoc	0.0001	0.0001	0.0001	0.0001	0.0001	0.0001
Zpld1	0.0001	0.0743341	0.0001	0.721383	0.320813	0.399232
Exoc3l	0.460269	0.5004	0.436073	9.44181	7.16459	10.3461
Iigp1	1.80855	1.84337	3.06273	38.5809	50.0011	40.5788
Apod	0.569732	0.103318	0.117031	6.35181	5.06751	3.51491
Naca	36.1268	43.2392	40.8584	40.5636	35.2203	39.9225
Nbr1	18.3181	18.4668	22.5614	18.1741	18.3276	17.7303
Ncf2	0.0341477	0.0001	0.209774	0.0600448	0.232717	0.099614
Nck2	14.397	12.0511	21.8511	9.4773	9.95585	15.4539
Bglap2	3.00266	0.0001	0.924623	35.0221	21.4754	17.7346
Ncoa2	7.03841	6.80978	8.00607	4.5949	6.305	2.62133
Cxcl10	1.99569	1.26571	2.66278	33.0851	38.0617	40.4237
Padi2	0.0372534	0.0001	0.503458	3.25438	3.23649	3.656
Cybb	0.0373003	0.283211	0.0001	1.21176	3.20881	1.59478
Neurod2	0.0001	0.0001	0.0001	0.0001	0.0001	0.0001
Tmem182	0.0001	0.0001	2.1853	17.1094	14.6699	8.87852
Nf2	10.5135	12.0631	8.60182	10.4781	10.7263	9.80394
Gbp3	1.07187	2.62189	0.247609	26.2409	26.4582	20.2965
Gprc5d	0.0001	0.0001	0.330738	2.71778	2.12076	1.17704
Nfyb	3.32504	8.39721	5.7589	6.52479	7.51302	5.87143
Ngfr	0.0001	0.0001	0.0001	0.0001	0.0001	0.0001
Nhlh1	0.0001	0.154657	0.0001	0.0001	0.0001	0.0001
Nipsnap1	3.39601	3.79471	3.42747	4.1521	1.57101	1.56245
Nlk	4.10888	2.65044	2.46985	2.05953	1.94764	2.7007
Nmbr	0.0001	0.0001	0.0001	0.0001	0.0001	0.0001
Nme1	56.3966	41.8622	69.108	59.3487	74.9342	70.4243
Cox6a2	6.70631	0.583384	0.330487	54.5486	33.2177	50.4395
Cd244a	0.0001	0.0001	0.0001	0.0622142	0.0001	0.0001
Tekt5	0.415392	0.0001	0.341095	6.70247	2.83741	4.04612
Rrp1	56.387	57.093	44.6728	62.1538	54.884	64.4989
Nodal	0.0001	0.0001	0.0001	0.0001	0.0001	0.0001
Nog	0.0001	0.0001	0.0001	0.0001	0.0001	0.0001
Erbb3	0.0001	0.239145	0.270902	3.96794	2.74156	2.29216
Npas2	0.0001	0.0001	0.0001	0.0001	0.0001	0.0001
Thpo	0.0001	0.0001	0.173448	1.36299	0.51094	1.16564
Nppc	0.0001	0.0001	0.0001	0.0001	0.0001	0.0001
Nptx1	0.0001	0.14559	0.206123	0.0001	0.0001	0.0001
Lrrc14b	0.0644757	0.280059	0.0001	2.38025	2.08925	1.53671
Klhl31	0.141295	0.122906	1.11307	10.5403	6.54769	6.74056
Inmt	0.0001	0.375842	0.0001	1.21704	2.06614	3.03046
Nsg2	0.0001	0.0001	0.0001	0.0001	0.0001	0.0001
Pygm	0.745989	0.811037	2.44989	26.1551	19.3223	21.6797
Rtp4	2.9782	3.17683	6.78238	77.5117	59.6004	74.5071
Fez1	0.687943	0.598363	0.169536	7.14515	6.69675	9.71711
Oaz1	290.758	262.162	248.945	237.12	198.058	247.113
Sebox	0.0001	0.0001	0.0001	0.0001	0.0001	0.0001
Ogdh	23.1194	22.4477	31.9807	29.9753	31.2483	22.329
Oit3	0.260447	0.0001	0.320756	0.0573963	0.278024	0.253746
Olfr10	0.0001	0.0001	0.0001	0.0001	0.0001	0.0001
Olfr16	0.0001	0.0001	0.0001	0.0001	0.0001	0.0001
Olfr23	0.0001	0.0001	0.0001	0.0001	0.0001	0.0001
Olfr30	0.0001	0.0001	0.0001	0.0001	0.0001	0.0001
Olfr51	0.0001	0.0001	0.0001	0.0001	0.0001	0.0001
Olfr54	0.0001	0.0001	0.0001	0.0001	0.0001	0.0001
Greb1	0.197028	0.0001	0.0809486	0.751314	2.37329	1.34311
Olfr57	0.0001	0.0001	0.201697	0.0001	0.0001	0.0001
Olfr59	0.0001	0.0001	0.0001	0.0001	0.0001	0.0001
Olfr8	0.0001	0.0001	0.0001	0.0001	0.0001	0.0001
Olfr9	0.0001	0.0001	0.0001	0.0001	0.0001	0.0001
Omg	0.39717	1.12252	0.0001	0.139917	0.0001	0.15484
Oprk1	0.0001	0.0001	0.0001	0.0001	0.0001	0.0001
Oprm1	0.0001	0.0001	0.0001	0.0001	0.0001	0.0001
Orc2	3.56603	4.6752	2.97113	3.30078	6.18035	5.77331
Atp1a2	1.36275	1.48159	1.60848	23.4288	20.9228	26.9665
Osm	0.0001	0.0001	0.0001	0.0001	0.0001	0.0001
Otx1	0.625855	0.680426	3.77657	1.10181	0.694821	0.731678
Gm17455	1.23629	1.7921	0.253859	20.8578	13.7245	17.6643
Igfn1	0.0590777	0.0214737	0.823349	5.19194	3.66014	4.57772
P4ha1	116.546	109.668	108.997	109.082	109.016	107.327
Chrng	7.36192	11.8558	7.14049	150.837	126.056	113.682
Nmrk2	0.76869	0.417909	0.946731	10.6988	13.9893	6.59896
Pah	0.0001	0.0001	0.0001	0.0001	0.0001	0.0001
Lamc3	0.0001	0.194561	0.0001	0.6824	0.967519	1.20539
Pam	32.4858	26.6531	33.9616	32.9592	31.2019	26.6965
Pax3	0.0458021	0.0497877	0.394122	0.0403319	0.0391301	0.0001
Il2rb	0.0656453	0.142623	0.0001	1.58685	0.61584	0.830257
Pcmt1	20.3796	13.6851	15.7872	16.3167	13.5061	12.0388
Prkar1b	0.067264	0.0001	0.0001	0.177475	0.344253	0.458147
Pcsk4	1.40643	3.44029	1.86211	1.0524	1.26117	1.64426
Cdk18	27.3348	22.494	22.7304	23.0923	20.0978	25.8396
Pctp	0.53823	0.39014	0.110564	0.0001	0.0001	0.0001
Pdcd1	0.0001	0.0001	0.0001	0.0001	0.0783219	0.0001
Pde6d	31.4053	16.5441	30.6052	11.2581	11.8204	20.8186
Prdm1	0.0344721	0.186948	0.127103	1.513	1.32104	2.21027
Enpp1	48.9918	47.9587	50.1768	33.8361	45.5154	43.4839
Irgm2	4.47735	2.62538	3.19101	50.7062	50.5448	45.6051
Etv4	3.78383	2.30377	3.96128	0.999352	2.39129	1.40091
Pecam1	0.0001	0.0582519	0.0001	0.0001	0.0001	0.0001
Pemt	8.05463	2.07412	7.04876	4.85146	5.43061	6.71153
Mymk	17.4646	28.3204	15.8227	313.214	284.949	278.064
Otud3	0.105954	0.115185	0.130474	2.74902	1.0849	1.13452
Pex7	6.53352	7.76287	7.47219	5.83368	8.40937	4.27391
Pfdn2	33.9626	22.2474	16.102	30.2728	12.6212	24.9202
Hrc	1.6726	1.50222	2.95565	28.6141	29.6224	28.3383
Pfkl	97.0628	84.546	90.714	83.6248	81.2689	103.873
Pfn1	373.667	330.04	363.751	366.683	307.663	331.188
Prf1	0.0001	0.0001	0.0001	0.151626	0.0001	0.0001
Phb	12.283	8.22622	15.3098	26.2102	18.546	15.3176
Slc25a3	312.222	307.037	322.196	274.028	294.798	313.07
Pigr	0.0001	0.0001	0.0001	0.0001	0.0001	0.0001
Coq8a	1.34457	1.36751	1.38893	21.4757	18.2785	17.9156
Anxa8	3.40145	4.67393	4.88757	65.8732	61.7672	53.159
Pitpna	36.2429	30.3204	33.7346	32.7824	26.4317	33.7839
Klhl13	0.0001	0.0001	0.270398	1.01436	0.937209	1.8175
Pkib	0.0001	0.0001	0.0001	0.0001	0.0001	0.0001
Pkp1	9.26053	10.0253	6.3581	9.99066	6.69709	6.83384
Lypla1	23.3595	18.6821	16.0185	24.3692	22.6484	18.9711
Pla2g4a	3.04367	9.1505	5.96727	4.81186	5.38425	3.99409
Serpinb2	1.20912	0.0001	0.638278	0.380209	0.442606	0.504914
Plcd4	0.424906	0.0616803	1.39533	0.0998224	0.0001	0.276014
Pld2	9.99926	7.28125	6.35829	5.77278	5.44147	4.48585
Pa2g4	72.2514	52.3946	57.4752	54.8371	65.9246	57.8571
Serpinf2	0.0807459	0.0001	0.0001	0.0001	0.0001	0.0001
Pln	0.320862	0.581326	0.0878924	0.125597	0.304472	0.0001
Ryr1	1.08754	1.22617	1.37488	18.1328	16.633	16.5814
Kcnn3	0.255389	0.37858	0.428862	5.29152	3.74606	5.74321
Hhatl	0.133014	0.481784	0.109235	3.47125	3.63242	2.93527
Pnmt	0.0001	0.0001	0.0001	0.0001	0.0001	0.0001
Septin4	0.324261	0.117577	0.0001	0.380581	0.461495	0.368553
Pold2	13.2857	7.28191	16.5661	13.1454	8.11113	2.7279
Pou2f1	1.28248	2.78852	4.1856	1.0161	1.42381	0.999596
Pou3f3	0.0001	0.0001	0.0001	0.0001	0.0001	0.0001
Nrap	0.0643938	0.94376	1.2077	12.2395	9.15593	8.73822
Lman1l	0.305412	0.387361	0.752173	5.86821	5.69292	8.03135
Ppox	6.60128	11.1876	10.1032	4.10203	7.04695	6.24221
Ppp1r1b	0.0001	0.0001	0.0001	0.0001	0.0001	0.0001
Ppp2ca	123.789	113.324	106.663	123.929	125.977	106.013
Ppp3r1	25.3698	27.8201	26.7828	24.561	23.1603	16.5591
Saa3	57.5937	25.6981	38.9528	383.767	590.511	681.929
Ppy	0.0001	0.0001	0.0001	0.0001	0.0001	0.0001
Nup88	27.3889	25.0348	18.0998	22.3165	20.8865	20.2394
Mob4	23.3012	26.2174	21.6108	27.0376	35.3916	29.07
Prep	18.2043	18.0247	13.8932	16.7122	20.0441	18.8759
Aif1l	15.4448	11.9104	11.4283	181.781	182.384	159.716
Car6	0.258167	0.140386	0.317947	4.0893	1.65304	3.89718
Klhl40	2.44832	3.44468	2.03989	37.3038	32.1308	36.6901
Prkar1a	98.4157	113.476	94.0878	117.638	125.663	109.721
Prop1	0.0001	0.0001	0.0001	0.0001	0.0001	0.0001
Prox1	0.0001	0.0001	0.0001	0.150491	0.0001	0.0001
Prtn3	0.363836	3.75694	1.12009	0.800598	2.01922	9.391
Gbp2b	0.940397	1.09055	0.694968	15.5894	10.8944	9.22211
Psap	237.363	251.905	239.849	243.084	246.132	238.6
Cyth1	5.96824	5.93087	7.65008	8.17795	6.64215	10.3663
Htr2b	0.0001	0.556641	0.0001	2.25324	3.16956	1.87031
Psmb6	160.395	131.529	108.968	171.539	151.697	214.783
Myl6b	3.44602	3.93386	6.15412	69.8457	53.7071	53.38
Ang2	0.0001	2.19407	0.0001	14.9223	7.23831	6.48805
Psme3	19.9042	15.3315	24.0163	22.2735	26.2755	28.1347
Pipox	0.0001	0.0001	0.0001	0.0001	0.0001	0.0001
Synpo2l	1.71287	1.12718	2.49822	25.8106	23.5769	20.2219
Socs7	8.32859	7.64395	8.22493	11.0364	8.09191	6.01511
Cap2	1.11159	2.15425	1.36907	23.4405	20.2021	16.6906
Casz1	0.0208971	0.294041	0.384321	4.15598	2.5488	2.35047
Eif4a3	38.9077	39.6734	35.5683	36.1653	51.6987	46.2644
Stab2	0.173985	0.0946246	0.160724	0.028801	0.324943	0.211861
Med9	7.97936	3.89114	13.1518	6.35286	11.0734	10.8607
Btnl10	0.0001	0.0001	0.0001	0.0001	0.0001	0.0001
Bcas3	5.41555	5.02043	4.64522	7.1297	6.83414	5.39393
Lcn2	0.0001	3.15448	1.27633	13.1354	24.0701	19.585
Mylk2	0.629729	1.0758	0.295521	11.1118	5.96611	8.41275
Ribc1	0.117481	0.0001	0.0001	0.516756	0.751934	0.228819
Ptp4a1	3.81048	5.53918	8.85886	8.08433	8.40957	8.13379
Nxpe4	0.126414	0.0344323	0.0001	0.778462	0.836116	0.430818
Ptpn18	0.0001	0.0001	0.0001	0.0001	0.0001	0.0001
Ptpn4	2.77924	6.00227	3.42302	1.38865	1.9726	1.51855
Ptprb	0.0001	0.0001	0.0001	0.0001	0.0001	0.0001
Ptprc	0.0001	0.0001	0.0001	0.0001	0.0001	0.0001
Cabp7	0.0001	0.0001	0.0001	0.0001	0.0001	0.0001
Zfp286	0.0001	0.0001	0.0001	0.0001	0.0001	0.0001
Igtp	3.14589	4.70277	3.33647	45.9236	51.4547	44.6953
Smyd1	0.157889	1.77277	0.777458	13.844	11.9482	8.30136
Ptprk	15.1678	15.7439	15.2271	15.9976	14.1511	13.0348
Mfsd7a	2.39658	0.804732	0.738004	13.4646	15.3497	20.6012
Ptprn	0.450166	1.52241	0.184874	0.132165	0.12822	0.877062
Kcnh6	0.0310807	0.13483	0.229043	0.32737	0.0001	0.0001
Atp2a1	11.1514	10.1125	7.05718	139.58	97.8004	117.078
Ptprr	0.0001	0.098888	0.0001	0.0001	0.0776987	0.0001
Serpinb7	0.0001	0.101951	0.577008	3.50498	2.88026	2.0993
Itgb4	2.67939	0.90358	1.65889	0.983899	0.930039	1.70309
Purb	14.0495	21.3175	15.5926	18.6198	17.7999	16.997
Nacad	0.650409	2.27828	0.511819	1.49489	1.29597	0.176092
Dhrs11	2.55035	7.23604	10.6489	7.99449	8.81809	7.51452
Fabp3	1.10495	0.3004	2.72166	19.9385	13.6816	17.7609
Ifi47	2.16621	2.1828	3.64404	34.4628	41.4194	23.2655
Myom1	1.48032	1.02732	0.620731	15.1376	11.9824	11.491
Pirt	0.0001	0.0001	0.0001	0.0001	0.0001	0.0001
Trpv1	0.0001	0.0001	0.0001	0.0001	0.0001	0.0001
Zfp3	0.727373	1.68692	1.19442	1.28055	1.65636	1.32273
Olfr384	0.0001	0.0001	0.0001	0.0001	0.0001	0.0001
Slu7	11.8183	13.1322	13.0099	11.5504	13.2685	10.0374
Tnnt1	15.6147	11.5234	19.1152	204.268	162.202	202.835
BC049762	0.400498	0.0001	0.0001	1.76246	0.0001	0.0001
Rab17	0.0001	0.0001	0.0001	0.0001	0.0001	0.0001
Rab23	4.51109	5.86823	5.02229	5.82663	4.23946	4.22226
Rab5b	28.4343	34.9029	37.075	30.0713	32.1165	28.7585
Rab5c	55.0107	31.1565	46.3688	53.7685	55.8094	40.8941
Mmel1	0.0602892	0.0001	0.0001	0.31801	0.308513	0.11738
Actn3	17.0895	14.4734	11.5918	177.447	172.966	179.736
Rnf185	9.58804	8.37959	15.2264	15.3609	12.8485	12.3749
Rab34	49.8223	51.1875	53.7683	39.766	50.2393	47.9677
Tmod1	0.677402	1.20507	0.682624	11.5453	8.8079	11.0379
Ranbp2	6.55668	11.8537	13.0034	8.01329	7.08894	4.47066
Chrd	0.701805	0.528261	1.3962	12.3069	10.7638	8.91376
Rasd1	0.0001	0.119548	0.0001	1.25741	0.0939274	0.0001
Pld6	0.0001	0.326033	0.123178	0.0001	0.512146	0.0001
Jmjd4	1.60798	2.83152	4.51861	2.83095	3.36527	4.2583
Sun3	0.0001	0.0001	0.0001	0.0001	0.0001	0.0001
Ctxn3	2.52204	1.95858	0.887567	28.0154	15.7431	20.7093
Arhgdig	0.171394	1.1175	0.211074	5.2778	9.36248	3.33781
Nlrp1a	0.0001	0.0001	0.0907056	0.0001	0.0001	0.0001
Mymx	6.52052	14.3751	8.03095	130.584	104.178	107.729
Rcvrn	0.0001	0.0001	0.0001	0.0001	0.0001	0.0001
Rdh5	34.9767	16.9941	16.7482	17.2771	21.8492	20.9649
Rdh16	0.0001	0.0001	0.0001	0.0001	0.0001	0.0001
Rel	0.547393	0.706688	0.674172	1.44546	0.788828	0.400005
Ren1	0.0001	0.0001	0.0001	0.0001	0.0001	0.0001
Reps1	9.3183	14.1319	23.8684	8.64878	9.83207	6.05234
Resp18	0.0001	0.0001	0.0001	0.0001	0.0001	0.0001
Ccr7	0.0001	0.194725	0.0001	0.551653	0.879156	0.872128
Rgl1	13.3481	9.17212	8.79425	8.54761	9.53514	7.42171
Rgs16	0.75717	1.19358	1.86498	0.666553	1.48715	0.295133
Crybb3	0.0001	0.58039	0.0001	1.12776	2.37038	3.32813
6230400D17Rik	0.0001	0.176747	0.0001	0.715251	0.693888	0.633282
Rgs5	0.0001	0.0001	0.0001	0.0001	0.0001	0.0001
Rgs9	0.0001	0.0001	0.0256216	0.0001	0.0001	0.0001
Apol9b	10.8616	7.71188	7.91738	106.2	107.997	90.378
Pkhd1	0.0274477	0.208229	0.0001	1.14363	0.957665	0.592925
	0.0001	0.0001	0.0001	0.0001	0.0001	0.0001
Snord3a	0.849983	0.0001	0.0001	0.0001	0.0001	0.0001
Ros1	0.0001	0.0001	0.0001	0.0001	0.0001	0.0001
Rp1	0.0001	0.0001	0.0001	0.0001	0.0001	0.0001
Rpl19	625.633	576.815	579.609	685.971	578.087	639.909
Rpl26	42.6477	37.8722	31.6765	58.8937	47.5426	35.2064
Rpl27	292.258	195.334	199.483	362.859	298.029	303.624
Rpl37a	354.754	292.047	295.484	257.509	305.018	305.788
Susd5	0.182625	0.0993215	0.281108	3.11324	1.59785	1.66723
Polr2a	24.692	16.273	34.8046	15.806	16.5704	21.7696
Pdc	0.0001	0.0001	0.0001	0.0001	0.0001	0.0001
Rps12	2217.38	2018.39	1952.59	1995.83	1807.98	2163.46
Rps15	621.086	581.915	583.52	644.23	607.778	648.98
Rxrg	0.0001	0.0001	0.0001	0.0001	0.0001	0.0001
Neurl1a	3.38576	1.17625	1.80132	26.577	22.0363	22.797
Nr1h4	0.0001	0.0001	0.0001	0.0001	0.0001	0.0001
S100b	0.0001	0.0001	0.524423	0.0001	0.45455	0.0001
Sag	0.0001	0.0001	0.0001	0.0906802	0.0879744	0.0001
Apcs	0.0001	0.0001	0.0001	0.0001	0.0001	0.0001
Sf3a2	21.3315	20.0919	14.0469	17.012	16.8645	14.6609
Dhx58	1.53919	5.13956	2.43732	27.904	33.486	40.1647
Serpinb3a	0.0001	0.0001	0.0001	0.0001	0.0001	0.0001
Scg2	0.0001	0.0001	0.0001	0.0001	0.0001	0.0001
Ccl1	0.0001	0.0001	0.0001	0.0001	0.0001	0.0001
Ccl11	0.988594	0.0001	0.405925	0.14513	0.281495	0.160608
Ccl12	0.0001	0.0001	0.0001	0.0001	0.0001	0.0001
Ccl2	25.6611	35.4102	21.8807	36.0082	44.1106	33.4409
Ccl20	0.0001	0.0001	0.0001	0.194136	0.0001	0.0001
Ccl3	0.0001	0.0001	0.0001	0.0001	0.0001	0.0001
Ccl4	0.0001	0.0001	0.0001	0.0001	0.915059	0.261048
Tnnt2	58.037	61.8911	20.6056	533.255	490.71	530.019
Ccl6	0.0001	0.0001	0.0001	0.325205	0.105231	0.0001
Ccl7	26.042	22.7944	27.7254	24.6734	42.6896	61.6014
Rnf128	0.257228	0.559204	0.158446	4.52713	3.23906	2.94359
Ppfia4	0.32061	0.538631	0.358968	5.83541	3.11054	4.41432
Sdf2	71.4493	82.1516	63.8753	63.9404	79.1751	70.3572
Serpinf1	323.852	285.329	287.531	270.194	273.592	316.554
Necab3	0.0977662	0.106283	0.0001	0.515957	1.16781	0.523437
Sec61g	63.7665	71.7946	104.391	65.523	63.9533	75.0586
Sele	0.0001	0.0001	0.0001	0.0001	0.0001	0.0001
Sell	0.0001	0.0001	0.0001	0.0001	0.0001	0.0001
Selp	0.0581926	0.0001	0.0001	0.0001	0.0001	0.0283987
Sema4c	12.0794	8.03125	11.4729	7.89341	6.8641	5.34113
Klhl30	4.41949	3.50029	12.0399	73.6862	68.5357	71.4566
Sez6	0.0001	0.0001	0.0001	0.0001	0.0001	0.0001
F830016B08Rik	0.0001	0.466444	0.528399	2.64327	4.32722	3.60446
Ifi27l2a	19.4722	23.6609	13.6373	205.024	194.172	203.1
Celsr3	0.0154092	0.0001	0.0001	0.0876993	0.0327856	0.0448455
Sgpl1	33.6788	31.2086	37.2822	30.2327	30.9407	25.9405
Shbg	0.0001	0.0001	0.0001	0.166003	0.321994	0.0001
Sidt1	0.0415383	0.0001	0.0001	0.146014	0.0885718	0.201958
Pmel	0.332073	0.0001	0.562301	0.0731595	0.141854	0.0809571
St6galnac1	0.0001	0.0001	0.0001	0.0001	0.0001	0.0001
St6galnac2	0.913108	0.378245	1.66008	0.382827	0.0001	0.16953
St8sia4	0.0001	0.067809	0.0001	0.0001	0.0001	0.0001
Sim1	0.0001	0.0001	0.0001	0.0001	0.0001	0.0001
Gm12185	0.403084	0.0366107	0.124183	2.24685	2.23709	1.24337
Slc13a2	0.0001	0.0001	0.0001	0.0001	0.0001	0.0001
Trim34b	0.0800167	0.260758	0.639889	3.97494	2.25234	3.69843
Slc19a1	10.1676	9.12818	7.21017	17.0196	8.68324	9.90589
Slc1a6	5.75441	7.08425	8.70285	7.8964	3.25217	4.1223
Csf2rb	0.111396	0.605112	0.0457926	1.69833	1.82186	4.1205
Slc2a4	0.0001	0.476834	0.0386764	0.330965	0.160591	0.305248
Slc4a1	0.0001	0.0001	0.0001	0.0001	0.0001	0.0001
Tead4	1.43683	0.874836	1.20339	14.4437	10.7976	9.82637
Slfn1	0.0001	0.0001	0.0001	0.502901	0.731772	0.092844
Grk4	0.0191738	0.0001	0.0001	0.0336815	0.081546	0.0744313
Slfn3	0.0001	0.0001	0.599564	0.0001	0.0001	0.0001
Sec1	0.0001	0.102712	0.116344	0.498605	0.725522	0.919617
Slit3	0.0001	0.0001	0.0001	0.0001	0.0001	0.0001
Alox5	0.312756	0.0001	0.770263	5.22953	2.243	3.10711
Smpd2	11.2555	17.0359	9.64959	10.0054	7.91604	8.54688
Sstr2	0.0001	0.0001	0.0001	0.0001	0.0001	0.0001
Sumo3	32.2636	15.303	24.3665	24.5317	22.7998	23.6958
Eftud2	24.3976	23.5556	14.6654	17.9523	16.0119	19.7133
Catsperg1	0.0248863	0.0001	0.0001	0.043739	0.127106	0.0725449
Soat1	15.8859	16.7692	13.3776	18.066	18.2362	17.6726
Sox13	0.0001	0.0001	0.0001	0.0001	0.0001	0.0001
Sox15	0.254088	0.0001	0.0001	0.0001	0.0001	0.0001
Sox17	0.0001	0.0001	0.0001	0.0001	0.0001	0.0001
Chchd10	1.67835	0.202834	0.0001	6.73036	4.93683	6.54031
Serpina12	0.335447	0.0521846	0.767153	2.69914	3.78454	4.59745
Apobr	0.294726	0.267033	0.0001	1.81563	1.00656	2.4878
Sphk1	14.5903	16.4067	11.9958	11.3528	13.0849	12.452
Jsrp1	2.13475	4.13404	2.62923	29.0094	23.7562	30.9357
Ankrd1	28.4946	35.444	45.3338	274.82	391.235	359.43
Serpinb5	0.0001	0.0001	0.0001	0.0001	0.0001	0.0001
Serpinb8	8.22348	4.49958	4.53466	3.9745	3.35087	1.72812
Spic	0.0001	0.0001	0.0001	0.0001	0.0001	0.0001
Phf11d	4.20905	4.03775	4.11675	36.3161	40.3852	39.2273
Alpk2	0.219546	0.0001	0.0901932	1.43821	0.978791	0.45145
Spop	26.8968	31.243	28.7078	31.7498	28.7847	33.4353
Tbc1d16	1.54322	1.23774	1.68258	2.42744	1.72841	2.21823
Ccdc40	0.0001	0.0001	0.0001	0.0001	0.0001	0.0001
Rnf43	0.0001	0.0001	0.0001	0.0001	0.0001	0.0001
Tspoap1	0.232211	0.0631883	0.357448	0.0818315	0.0001	0.0227137
BC034090	5.96163	6.16892	6.30379	6.42929	5.95894	6.08832
Prrg4	0.0001	0.0676306	0.153104	0.902306	0.689695	0.423705
Chmp6	16.5339	13.0509	9.90304	13.2589	13.153	11.9158
Btbd2	46.2971	46.5555	34.4289	29.9304	34.9982	33.5232
Slfn4	0.0001	0.145774	0.0001	0.314636	0.610381	0.39172
Ttc9	1.81807	1.08247	1.06633	14.8988	13.4187	7.33782
P2rx1	0.0001	0.078835	0.0892951	0.318856	0.742263	0.423432
Dot1l	6.02302	10.5312	6.95935	8.36307	9.21357	4.93034
Asb18	0.0001	0.0001	0.0001	0.0001	0.0001	0.0001
Cd36	0.0901309	0.39163	0.0001	2.06072	1.34563	0.833379
Gm4951	0.467408	0.617031	0.164545	3.32047	5.1312	2.50414
Stat3	50.5272	48.7227	53.6429	46.3522	49.5602	44.563
Stat4	0.0001	0.0001	0.0001	0.0001	0.0001	0.0001
Stat5a	7.91136	6.45099	9.96797	5.56356	7.22235	7.57484
Stat5b	7.84489	8.42307	4.54104	8.47867	8.15605	9.795
Stat6	0.0465588	0.0506104	0.228983	0.286386	0.158805	0.135889
Stc2	0.0001	0.0001	0.667969	0.434056	0.505292	1.24881
Frmpd1	0.551147	0.559262	0.633548	5.35226	5.20807	4.72449
Diras1	0.181719	0.0001	0.0746634	0.106687	0.0001	0.0590814
Creb3l3	0.0775313	0.0001	0.0001	1.09071	0.264609	0.45273
Stk10	4.18167	6.25117	3.8413	4.20264	4.40446	3.53084
Stk11	15.5948	22.6458	24.1769	22.3202	18.161	16.4152
Dis3l2	5.8536	3.60635	5.52734	3.58257	3.28512	3.04161
Stk16	16.973	14.5228	14.7541	14.456	16.4836	10.7157
Hdac4	17.0081	20.287	21.4977	10.3549	14.6395	16.2006
Aqp12	0.0001	0.0001	0.0001	0.0001	0.0001	0.0001
Sde2	11.8628	22.6606	16.2493	12.6388	10.9831	7.61497
Otog	0.616166	0.268017	0.238572	3.85062	3.19444	2.71819
Fn3k	0.162354	0.132403	0.749498	4.46364	2.14788	2.4503
Tmem63a	26.7157	27.4731	20.4349	22.7012	21.2074	20.6842
Gipc3	0.0001	0.0001	0.0001	0.0001	0.0001	0.0001
Stxbp4	6.14857	5.06957	11.957	2.58983	2.76371	2.6656
Rbm38	2.4871	7.13835	2.20553	32.8399	35.3421	32.2742
Supt4a	31.1208	46.3148	53.4103	30.7642	55.2244	39.7636
Supt6	13.9831	14.8151	14.5537	15.346	16.677	14.3592
1700001O22Rik	0.114149	0.0001	0.0001	0.200896	0.487095	0.277883
Hace1	5.18428	3.50373	8.88743	2.56973	3.72944	3.93603
Taar2	0.0001	0.0001	0.0001	0.0001	0.0001	0.0001
Taar4	0.0001	0.0001	0.0001	0.0001	0.0001	0.0001
Taar7b	0.0001	0.0001	0.0001	0.0001	0.0001	0.0001
Xaf1	6.05593	5.4374	4.73508	47.2003	45.3836	43.5205
Nudcd3	22.7271	24.2484	20.987	28.7046	24.8758	22.555
Gbp5	0.0586156	0.254575	0.360453	1.23638	2.19891	2.16646
Stat1	8.86284	11.3471	6.68021	80.9413	77.6322	65.0264
Syt1	6.63211	2.71669	2.70369	0.925167	0.0798719	0.182109
Syt2	0.0001	0.0001	0.0001	0.0001	0.0001	0.0001
Nemp1	2.79487	3.25984	3.05794	2.69921	2.271	1.32186
Gprc6a	0.0001	0.0001	0.0001	0.0001	0.0001	0.0001
Cd53	0.0001	0.137282	0.466321	1.55516	1.18543	2.27431
Nckap5	0.0699442	0.0507235	0.0574489	0.164058	0.0398651	0.0454643
Thsd7b	0.141453	0.0001	0.0001	0.099647	0.0001	0.0001
Gm12169	0.0001	0.0001	0.0001	0.0001	0.0001	0.0001
Lamc2	0.0685647	0.260624	0.295235	1.95887	1.37413	1.80106
Themis	0.0001	0.0001	0.437629	0.0782798	0.531011	0.346195
Adgrb3	0.0001	0.0001	0.0001	0.0001	0.0001	0.0001
4931408C20Rik	0.0001	0.0001	0.0001	0.0001	0.0001	0.0001
Gm597	0.0001	0.0001	0.0001	0.0001	0.0001	0.0001
Trim41	7.82001	9.77586	7.78048	6.3907	4.22025	7.51946
Ncoa7	3.4111	3.58255	4.52754	3.96486	3.62017	2.80707
Msln	4.1792	6.2702	6.79436	37.9294	49.9303	51.4642
Amer3	0.0001	0.0001	0.0001	0.0001	0.0001	0.0001
Ctrb1	7.77265	9.31719	8.59128	64.9135	73.5269	65.6283
Olfr1373	0.0001	0.0001	0.0001	0.0001	0.0001	0.0001
Tsga10	2.1838	0.593634	0.576431	0.434912	0.799344	0.481319
Cd274	0.0001	0.211358	0.299255	1.15472	1.32766	1.56191
Wwc1	0.0001	0.0001	0.0001	0.0001	0.045641	0.207914
Lrrc39	0.287403	0.147092	0.04173	1.32418	1.29906	1.11973
2310043L19Rik	1.01314	0.0001	0.156064	4.57051	2.37926	2.22077
Vstm2a	0.0001	0.0001	0.0001	0.0001	0.0001	0.0001
Mfsd9	2.91645	2.31714	2.90126	3.77697	1.53277	2.5955
Stk-ps2	0.0001	0.0001	0.0001	0.0001	0.0001	0.0001
AA986860	0.547017	2.24641	0.524018	0.535049	0.986143	1.3026
Lactb2	13.1483	14.295	10.6616	10.1329	9.03103	16.1833
9330159F19Rik	1.55049	2.86051	2.58472	2.28858	1.23053	0.640911
Pmaip1	0.0001	0.072516	0.24621	1.23143	0.6827	0.584136
H3c15	1.13552	1.89923	0.64553	8.22688	13.0532	7.40308
N4bp3	0.206293	0.0748248	0.761969	0.72615	0.645765	0.937564
Satb2	0.652224	1.78168	1.21518	0.323934	1.54234	0.765764
Chpt1	16.1437	21.9464	21.2237	17.5646	20.5143	18.8586
Rsph4a	0.0001	0.210721	0.0001	0.0001	0.0001	0.0001
Srl	3.46246	7.21985	7.43547	53.4406	41.0023	46.3086
Pm20d1	0.0001	0.0001	0.0001	0.0440595	0.0001	0.0001
Slc45a3	0.154895	0.0001	0.0001	0.0001	0.0882309	0.0503702
Mfsd4a	1.76676	1.58421	1.79466	1.41101	1.08889	1.61483
Aox2	0.0001	0.0001	0.136862	0.0815577	0.0001	0.0001
Fam126b	2.56177	3.22725	5.35872	1.41398	2.03153	1.29749
Gdf15	1.95703	3.01418	4.61973	15.935	30.3609	27.9629
Lgals3bp	47.1294	43.6156	40.2712	307.932	360.917	319.547
Scyl2	2.93692	2.7449	3.68068	2.74414	3.14619	1.98288
Mfsd4b4	0.792309	0.246185	0.0001	0.0997266	0.0001	0.882177
Tac2	0.0001	0.0001	0.0001	0.0001	0.0001	0.0001
Tacr2	0.0001	0.0001	0.964339	0.0001	0.0001	0.152647
Armc2	0.308958	0.434656	0.939921	0.287983	0.124226	0.566515
Lemd1	0.0001	0.200718	0.0001	0.0001	0.23648	0.179876
Klhdc8a	8.53039	5.44757	6.57929	4.19217	5.30468	2.94516
Egfl7	0.326255	0.236499	0.0001	0.861448	1.57849	1.80074
Tagln2	205.684	161.458	182.199	153.59	147.691	184.812
Rbbp5	7.49555	9.4192	7.13372	6.7055	7.31574	4.62345
Pth2r	0.0001	0.0001	0.0001	0.0001	0.0001	0.0001
Bag2	35.4527	34.6794	34.9081	53.4157	45.5817	36.7226
Cntn2	0.0001	0.0001	0.0001	0.0001	0.0001	0.0001
9530068E07Rik	128.551	132.751	120.556	106.983	146.134	136.063
Plekhg1	0.0239403	0.0260194	0.0001	0.0001	0.142619	0.0001
Tbrg4	3.85774	7.71472	5.27156	5.27987	5.36262	4.91064
Tbx2	0.0001	0.0001	0.0001	0.0001	0.0001	0.0001
Tbx4	0.162927	0.295145	0.334342	0.143438	0.417268	0.0529786
Tbxa2r	0.0922187	0.0001	0.0001	0.0001	0.0787703	0.0001
Gbp7	1.65578	1.69632	1.90206	15.0096	14.4661	10.0507
Fbxw10	0.0542095	0.0001	0.0667438	0.0953659	0.208045	0.0528167
Tcea1	8.63088	14.5478	10.0566	9.92088	8.90866	6.89638
Skp1	77.0811	56.9043	83.2568	85.7285	89.5013	90.4363
Zfp354a	1.53575	1.43117	1.72936	0.502214	1.31156	0.342072
Hnf1b	0.0001	0.0001	0.0001	0.0001	0.0001	0.0001
Sox30	0.0001	0.0001	0.0001	0.0001	0.0001	0.0288522
Nipal4	0.0537497	0.0001	0.0001	0.0001	0.0001	0.0523688
Tcf21	0.0001	0.0001	0.0001	0.0001	0.0001	0.0001
Shisa2	0.0001	0.0001	0.553756	1.43458	1.19978	1.53294
Tfap2b	0.0001	0.0001	0.0001	0.0001	0.0001	0.0001
Ly6a	232.499	223.528	244.809	1665.74	1861.94	1744.41
Etnk2	0.0001	0.0001	0.0001	0.0001	0.0001	0.0001
Mgam	0.0682164	0.0593454	0.0672163	0.35988	0.453843	0.637186
Ubtf	12.7636	10.0576	12.0506	9.84353	12.0154	8.95898
Myocd	0.0001	0.0001	0.0001	0.0001	0.0001	0.0001
Cfhr4	0.0001	0.166529	0.0378079	0.0001	0.0785387	0.0001
Kcnq4	0.140845	1.45378	1.30021	8.08449	6.04003	7.4047
Cdc73	6.30409	12.3081	12.3173	9.58814	7.07498	6.23829
Tcn2	7.37612	8.92041	10.5138	11.3084	12.4569	16.6332
Tdrd5	0.0001	0.0001	0.0001	0.0001	0.0001	0.0001
Marchf11	0.11437	0.372806	1.12602	5.4321	4.7819	1.78136
Zfp879	0.0001	0.0001	0.0001	0.0001	0.0001	0.0001
Myh7	0.0584997	0.0635926	0.269829	0.514196	1.07239	1.30872
Neurl3	0.205414	0.0001	0.843016	0.964045	0.175441	0.533513
Arid5a	2.32651	3.25445	0.764182	3.04472	1.82793	1.75288
Lman2l	14.1024	13.4319	13.9443	15.6667	11.1277	17.1453
Colec10	0.0386384	0.0838986	0.0950314	0.407207	0.822905	0.375565
Fam20b	11.4709	9.86366	12.2529	11.273	11.2212	11.9681
Vgll2	1.20594	0.1312	0.297133	0.106251	0.0001	0.0001
Slc35f1	0.0001	0.0001	0.0001	0.0001	0.12153	0.0001
Slc43a2	10.675	7.69309	9.26607	13.1024	9.49857	13.1736
Utp25	2.67659	2.75411	2.33511	2.31416	2.00013	2.49905
Gbp9	0.243392	0.370412	0.419609	3.08417	2.90893	1.5882
Camk1g	3.78352	3.91759	2.26345	2.34736	2.46187	1.33409
Slc36a3	0.0001	0.0001	0.0001	0.0001	0.0001	0.14705
Slc36a1	6.10044	5.66674	7.30714	6.66855	4.43698	3.77182
Brinp3	43.2466	35.3545	30.9909	27.1545	31.1266	31.8716
Slc35e3	6.95338	9.07722	4.93845	4.84777	3.77106	4.10424
Rap1b	75.2005	66.4785	88.5739	53.988	67.3786	42.6786
Syn2	0.15665	0.0341404	0.0001	0.35841	0.427924	0.61018
Rnpep	14.8274	7.43387	10.2666	7.94663	11.3506	12.0507
Plxna4	0.196486	0.0153509	0.0346541	0.790409	0.599085	0.403263
Mfsd6l	0.0001	0.0001	0.0001	0.0001	0.0001	0.0001
9230019H11Rik	0.0001	0.0001	0.0001	0.0001	0.0001	0.0001
Cnksr3	7.15214	7.16271	18.2491	6.63457	5.14476	4.4456
Ginm1	14.5327	11.4798	10.9073	14.6922	20.1195	18.1961
Adgb	0.0678561	0.0369325	0.333906	0.149215	0.0290322	0.0001
Phactr2	0.0001	0.0001	0.0001	0.0001	0.0001	0.0001
Tmem151a	1.03073	1.12061	1.15909	8.91503	6.2761	8.68778
Ccdc28a	2.88067	6.0164	9.99006	3.47011	0.582739	0.960191
Tec	0.199771	0.289546	0.246025	2.69527	1.25059	1.3294
Arfgef3	0.0001	0.0468848	0.159101	0.0001	0.0001	0.0001
Taar5	0.0001	0.0001	0.0001	0.0001	0.0001	0.0001
Taar6	0.0001	0.0001	0.0001	0.0001	0.0001	0.0001
Taar7a	0.0001	0.0001	0.0001	0.0001	0.0001	0.0001
Taar8a	0.0001	0.0001	0.0001	0.0001	0.0001	0.0001
Clvs2	0.0001	0.0001	0.0001	0.0001	0.181262	0.0001
Sult3a2	0.0001	0.0001	0.0001	0.0001	0.0001	0.0001
Calhm6	0.0001	0.0001	0.0001	0.0001	0.0001	0.0001
Rfpl4b	0.0001	0.0001	0.0001	0.0001	0.0001	0.0001
Mfsd4b5	0.0592124	0.0322338	0.0001	0.0001	0.0758239	0.0001
Mfsd4b1	0.198057	0.0001	0.0001	0.0001	0.0001	0.0001
Afg1l	2.21595	2.37095	5.84827	1.36244	1.86242	2.09038
Actc1	59.646	68.0278	44.25	465.227	374.163	391.535
Gjd4	0.265828	0.0723255	0.0001	0.877309	0.62417	0.90621
Lrrc20	9.96261	8.27858	13.3445	14.1149	10.5135	7.18978
Hkdc1	0.0001	0.0001	0.0001	0.0001	0.0001	0.19789
Stox1	0.0001	0.0001	0.0001	0.0001	0.0001	0.0001
Lrrtm3	0.0001	0.0001	0.0001	0.0001	0.0001	0.0001
Ctnna3	0.0001	0.0001	0.0001	0.0001	0.0001	0.0001
Zfp365	4.90016	9.61648	7.56959	7.82298	5.85158	4.93586
Ube2d1	13.7123	22.9664	15.5954	25.2838	19.0953	17.3912
Ybey	1.0165	0.255109	0.385284	0.722779	0.767962	1.44737
Trappc10	11.2587	9.28989	12.5512	12.0382	13.2038	9.3995
Msx2	0.16363	0.0001	0.0001	0.359991	0.558725	0.239081
Ilvbl	25.4652	17.5359	20.0058	14.3658	12.4133	16.3796
Vmn2r81	0.0001	0.0001	0.0001	0.0001	0.0001	0.0001
Slc11a1	0.383728	1.25135	0.472594	5.67363	6.74912	2.16787
Car12	1.1656	3.77567	2.34375	17.484	17.2664	15.5495
Polrmt	9.2571	6.2328	8.79708	7.69407	8.10632	8.97304
Plppr3	2.60522	4.69813	3.89623	5.67875	2.27787	5.47909
Med16	15.3265	12.6317	15.3586	14.3141	15.7631	17.4474
H2-T24	1.37736	1.54151	0.84825	6.45442	11.3123	8.12991
Plac8	3.55593	1.93307	5.3181	25.0419	20.3895	28.2095
Parp14	1.12156	2.73018	1.68161	11.8039	12.5652	13.0518
Plk5	0.0001	0.0001	0.10319	0.0737822	0.0001	0.0001
Abhd17a	69.7263	60.8022	59.7895	76.3295	75.1255	93.8882
AU041133	0.604117	5.36309	3.59579	0.76814	0.859828	0.327028
Ip6k3	4.67833	2.62659	3.30612	30.9884	21.3518	19.3521
Wt1	0.171616	0.0622578	0.281763	0.805362	1.17191	1.50401
Ckap4	81.2624	75.3935	75.5877	71.1087	74.3708	73.8533
Tcp11l2	13.5529	21.0211	18.3253	11.8335	14.2477	13.6705
Slc5a8	0.0001	0.0001	0.0001	0.0001	0.0001	0.0001
Slc17a8	0.0001	0.0001	0.0001	0.0001	0.0001	0.0001
Socs2	4.45553	4.48791	7.02089	5.10465	5.84746	6.06438
Eea1	8.83212	14.3851	16.1016	6.73237	8.19778	4.84642
Cep290	0.287145	1.95659	1.34626	0.660976	0.320667	0.484121
Alx1	0.0001	0.0771927	0.0001	0.0001	0.121214	0.0001
Mettl25	4.24827	2.12091	1.28146	0.458021	1.55495	1.64718
Tph2	0.134735	0.0732881	0.331745	0.0001	0.0575898	0.196854
Rab21	23.9869	25.4993	21.6055	23.1635	25.1615	25.6829
Myh7b	0.0574668	0.0312848	0.106083	0.530354	0.588002	0.195716
Tspan8	1.39386	1.38914	1.71672	4.70337	4.06692	0.45273
Rab3ip	13.2419	12.539	9.71275	12.0329	11.898	9.21961
D930020B18Rik	0.0001	0.0001	0.0001	0.0001	0.0001	0.0001
Rxylt1	11.3533	11.2276	11.0602	12.6482	10.4079	15.3729
Marchf9	8.31688	14.1404	7.02876	5.29637	7.85831	9.22339
Agap2	0.753272	0.546003	0.502572	0.248733	0.643317	0.581014
Os9	19.1665	16.0438	20.4068	15.8347	16.2192	20.97
Slc26a10	0.0001	0.781016	0.0983958	0.0352279	0.0682572	0.0389771
Sptb	0.0171075	0.0001	0.0001	0.0225577	0.0436737	0.0498091
Arhgap9	0.0001	0.0001	0.120324	0.0001	0.0001	0.0001
Rdh19	0.0001	0.0001	0.0001	0.0001	0.0001	0.0001
Rdh16f2	0.279587	0.0001	0.0001	0.0001	0.0001	0.0001
AA467197	0.0001	0.6007	0.0001	0.729554	1.41543	1.88382
Fcrlb	0.275452	1.64661	0.0001	2.72703	6.11408	3.82286
Srgn	0.565481	0.409891	0.0001	2.32274	2.89715	1.10176
Ccdc157	5.90063	7.77655	5.00698	3.44282	4.21889	6.04955
Ccm2	16.7199	16.5794	17.9541	12.5737	16.8262	15.7984
Baalc	0.381905	0.664263	1.03465	5.34418	5.67364	2.45515
Aftph	5.2675	14.2676	10.7102	6.09606	8.2989	5.6628
Lgalsl	4.96052	6.34482	2.87515	4.19555	3.48878	2.08481
Ugp2	21.7461	28.3149	25.6896	30.8712	32.0044	24.6197
Wdpcp	2.60506	2.87157	4.72357	6.05151	4.14045	4.01846
Nlrp10	0.0001	0.0429713	0.242934	0.451364	0.70729	0.691615
Papolg	3.28764	4.23813	2.95015	2.35668	4.49225	2.6997
Ccdc85a	0.0001	0.0001	0.0001	0.0001	0.0001	0.0001
Serping1	0.0001	1.1617	0.0001	1.45366	2.65449	3.40676
Cfap36	17.2946	21.3267	14.2959	21.3553	23.5424	18.4326
Fem1al	0.0540938	0.117505	0.0001	0.332818	0.138434	0.105308
Hbq1a	0.0001	0.0001	0.0001	0.0001	0.0001	0.0001
Phlda1	24.6202	18.0089	19.6767	12.8287	17.3155	14.0215
Gabrp	0.0001	0.0001	0.0001	0.0001	0.0001	0.0001
Tdg	0.769168	1.28417	1.08264	2.0795	0.44578	1.41837
Clint1	18.3124	25.5371	25.4377	21.5245	25.3466	22.1999
Rufy1	3.6261	2.82114	4.17924	6.79406	4.7729	5.15326
Adamts2	71.4476	74.6216	63.0595	63.3741	67.3124	76.7903
Vamp5	14.4811	15.8023	8.85179	88.3844	87.7138	75.401
Trim55	0.544178	4.087	1.46216	13.0625	12.7568	13.2519
Nmur2	0.0001	0.0001	0.0001	0.0001	0.0001	0.0001
Ctla2a	6.72113	4.54984	7.34091	25.8432	54.4202	39.0412
Gemin5	4.12506	6.0467	4.23968	5.34677	4.42177	3.93573
Rbm24	3.61896	3.51726	3.24167	23.7481	22.5236	19.9257
Trim58	0.0001	0.0001	0.0001	0.0001	0.0001	0.0001
Olfr320	0.0001	0.0001	0.0001	0.0001	0.0001	0.0001
Serpinb9b	1.4656	0.298844	0.0001	3.38658	5.63208	2.231
Apol9a	17.9249	11.1797	24.361	112.533	120.256	104.671
Gpx3	68.3658	44.7355	59.4707	315.168	346.196	422.196
Nlrp3	0.0001	0.0001	0.054247	0.0001	0.0001	0.0001
Flcn	13.0165	10.2768	12.4055	17.5152	13.2866	13.6477
Tom1l2	14.3447	13.4732	13.7647	17.634	14.546	12.7213
Dhrs7b	11.6213	8.62566	7.56956	12.0009	11.9764	7.18524
Tmem11	19.3039	18.9522	26.5133	16.4784	24.0791	25.7599
Traf3ip3	0.583518	0.453169	0.769991	5.28271	4.16401	1.8677
Serpinb9d	0.0001	0.0915765	0.725505	1.8518	2.01205	1.2297
Arhgap44	2.16966	2.07581	1.33617	1.90998	2.26055	3.25522
Usp43	0.0397181	0.603123	0.0488954	0.0001	0.23694	0.115895
Map6d1	0.216075	0.0001	0.0666013	0.285287	0.73788	0.736556
Chd3	49.876	55.2965	54.9697	48.3391	53.4983	48.9041
Irf5	0.594733	0.277167	0.313976	2.2061	3.26467	1.9036
Wrap53	2.79718	1.41924	4.93796	3.44731	4.61833	3.9969
Cox7a1	1.44908	8.92705	0.594977	22.5348	25.9864	18.8226
Aldh3b1	7.43009	4.77343	5.88296	32.5335	44.1287	33.5615
Acap1	0.0001	1.23905	0.263265	2.22588	0.273814	0.763388
Neurl4	8.76584	5.20846	9.85485	7.47736	11.3452	7.08376
Mgl2	3.36454	1.36404	0.702439	3.56423	4.67525	3.11127
Mustn1	15.1437	16.3014	20.8677	93.4494	110.377	110.581
Arrb2	6.95655	10.1769	11.8439	8.01509	9.17352	7.17617
Gltpd2	0.0001	0.0001	0.0001	0.0001	1.12954	0.0001
Pdlim3	23.9735	15.9552	15.5913	121.742	114.279	95.8811
Camta2	4.13001	7.13265	5.47608	5.20124	5.21463	4.48574
Dhx33	3.65235	1.85559	2.77474	1.47244	2.76936	2.02863
Wscd1	0.0001	0.0001	0.0001	0.0001	0.0001	0.0001
Tekt1	0.0001	0.0001	0.0001	0.0001	0.0001	0.0001
Spns2	0.0546436	0.0594002	0.0001	0.480251	0.0699712	0.425217
Tmem158	0.306117	0.665508	1.00518	2.51439	3.92022	5.36662
Git1	32.6915	23.3791	31.6448	18.2051	22.8728	20.8559
Hsd11b1	15.4038	13.823	16.1864	78.8847	96.3651	95.7604
Taok1	19.0966	30.6356	28.3803	16.6603	20.4269	9.27133
Fam222b	6.46307	7.02669	8.91315	6.63104	9.01777	7.58264
Proca1	0.0001	0.0001	1.29523	0.102953	0.0001	0.227761
Rskr	0.288243	0.156736	0.0001	0.0001	0.0001	0.0001
Evi2b	0.489784	1.11327	1.1515	3.13517	0.49433	0.52055
Utp6	5.2746	13.6536	9.02745	6.0302	7.48807	6.38459
Adap2	0.0001	0.180619	0.272768	0.0001	0.472762	1.07853
Nle1	4.95222	4.56833	2.27962	5.85665	7.73221	6.38424
Chrnb2	0.0657671	0.0001	0.121418	0.491461	0.336582	0.287996
Plekhh1	0.13737	0.820923	0.811624	4.74908	3.29425	2.4341
Synrg	4.29027	3.97132	3.09833	3.8526	3.09009	2.98803
Tada2a	6.17349	8.79794	9.14476	7.71117	4.66665	3.73883
Mrm1	2.42657	3.22011	3.42815	5.90562	3.32177	2.53794
Ggnbp2	38.6511	43.0642	31.1459	28.7233	29.9635	18.0692
Ptrh2	5.9246	3.34337	3.33582	5.63767	3.85502	4.2329
Elobl	0.0001	1.18355	2.14518	0.0001	0.186022	0.424301
Tmem229b	0.758794	1.01904	0.934543	4.71457	4.80242	6.47867
Gm525	0.0001	0.0001	0.0001	0.0001	0.0001	0.0001
Hlf	0.0001	0.0001	0.0001	0.0001	0.0001	0.0001
Utp18	3.95777	3.01574	9.83231	4.3476	4.27551	2.90019
Spata20	1.36569	0.668207	0.168292	0.0602069	0.0584114	0.0001
Xylt2	12.3909	9.96333	18.1863	8.04454	9.74426	10.3618
Ppp1r9b	31.9055	30.2049	27.7311	23.72	21.0764	28.1807
Gm5113	0.299213	0.130179	0.294821	1.73795	1.07297	1.45717
Ephx2	0.434438	0.0945433	0.321071	2.1795	1.0387	1.77737
Prr15l	0.0001	0.0001	0.0001	0.0001	0.0554809	0.0001
Scrn2	2.91143	3.67175	4.30297	3.53685	3.58038	2.60958
Gpr179	0.0382147	0.0001	0.117459	0.0001	0.0001	0.0001
Slc4a3	2.08988	2.81309	2.23079	16.2941	12.7479	12.7008
H4c9	1.31687	2.8633	6.28453	25.3567	13.9162	21.6486
Plpp7	3.00451	0.737679	0.835668	12.0297	6.45598	8.02596
Nr1d1	20.4568	20.741	19.6426	22.9546	16.8669	15.9639
Tns4	0.11163	0.242614	0.915874	0.720094	0.412842	0.326079
Cryab	27.6726	21.4088	25.9066	148.919	136.954	147.736
Plekhh3	5.82012	13.3583	9.70252	11.1008	5.14618	8.47678
Rundc1	6.84356	5.49813	6.63476	3.99214	6.19656	7.71169
Trabd2b	1.58967	0.929546	1.54658	6.25582	10.1529	6.87142
Tmem38a	20.0729	25.262	22.2297	136.907	123.706	123.5
Pyy	0.0001	0.0001	0.0001	0.0001	0.0001	0.0001
Nags	0.0001	0.0001	0.0001	0.0001	0.142995	0.0001
Ifit2	4.07369	4.57494	5.73406	28.4517	32.5334	20.6724
Gm15417	0.766192	0.416551	0.471877	2.10759	4.08917	3.17219
Atxn7l3	14.9261	18.2757	13.8612	16.9177	14.1114	18.9091
Inpp5j	0.1528	0.0554389	0.0001	0.582599	0.347853	0.248049
Orai1	2.17319	3.49263	1.74563	15.2208	15.6537	11.0461
Abca8a	1.07032	3.01166	2.65576	0.443453	0.578059	2.36146
Des	140.763	135.339	132.509	769.616	687.889	823.839
Abca5	3.59163	4.52076	7.68854	3.16174	3.46896	2.24951
BC006965	0.0001	0.0001	0.0001	0.0001	0.0001	0.0001
Gpr142	0.0001	0.0001	0.0001	0.0001	0.137594	0.0001
Cd300a	0.0001	0.0001	0.0001	0.100671	0.0001	0.0001
Cd300lb	0.0001	0.0001	0.0001	0.0541336	0.104939	0.0001
Cd300ld	0.0001	0.0001	0.0001	0.0001	0.0001	0.0001
Cd300e	0.0001	0.0001	0.0001	0.0001	0.0001	0.0001
Hid1	9.03822	7.1843	12.8807	9.85535	10.0507	10.4549
Slc16a5	0.0001	0.0001	0.0721944	0.0001	0.699953	0.0001
Llgl2	0.0001	0.0543609	0.123039	0.131904	0.298456	0.0487238
Myo15b	0.0001	0.0001	0.0001	0.0001	0.0001	0.0001
Tor3a	18.8785	14.7027	17.7885	93.3797	100.984	92.2262
Trim47	33.4542	30.1409	26.4554	21.4928	20.612	26.1472
Syt12	0.323766	0.26402	0.664504	1.85212	3.29404	1.83956
Srp68	19.7002	17.0813	20.0832	31.5732	22.5916	20.7954
Stat2	6.03478	5.68626	4.88083	33.8753	32.2106	25.9868
Qrich2	0.0409825	0.0001	0.0001	0.0001	0.0001	0.0001
Ube2o	14.6406	13.937	12.8321	14.7315	15.3673	21.5283
Tmem38b	10.0098	3.69481	6.12624	39.0811	38.2303	31.8146
Slc37a2	0.0798005	0.758297	0.466373	2.92932	1.5656	2.67899
Tmc6	8.63085	9.35296	9.17586	10.3944	10.492	13.8044
Tmc8	0.0001	0.0780684	0.0001	0.0001	0.0001	0.0001
Engase	0.135319	0.490136	0.582995	1.30947	0.615983	0.48314
Camk2a	2.93646	2.69036	3.45412	20.1129	15.2012	14.304
Prss39	0.0001	0.0001	0.0001	0.0001	0.0001	0.0001
Prss40	0.0001	0.0001	0.0001	0.0001	0.0001	0.0001
Tex2	5.36561	4.27795	5.66131	4.09362	5.80422	3.20624
Tfam	6.42954	5.42052	4.72359	7.58632	4.83586	6.92341
Cacng1	22.9236	16.775	24.4331	135.955	95.8141	116.75
F13a1	0.135146	0.587394	0.0278216	1.18892	1.65318	1.22809
Theg	0.0001	0.0001	0.0001	0.0001	0.0001	0.0001
Myog	41.1482	29.4782	34.3507	197.57	192.281	174.146
Ttn	1.01514	2.21274	2.03084	10.7331	10.5564	6.94559
Timm17a	29.1093	19.0726	32.8844	30.8859	21.1554	18.9693
Timp2	270.972	263.667	273.449	251.728	296.247	273.864
Irf9	5.12975	4.7906	2.91606	23.6495	22.0163	22.9058
Colq	0.187164	1.15257	0.307296	3.29358	2.18342	3.28059
Porcn	23.5422	20.3749	25.4358	119.298	124.215	122.22
Nr2e1	0.0001	0.0001	0.0001	0.0001	0.0001	0.0001
Gbp10	0.300739	0.762767	1.08009	4.30073	4.87833	2.07481
Gm11677	0.254088	0.276238	0.0001	0.894449	0.650825	1.23735
Tnfaip1	34.8643	34.4589	33.5189	33.7541	33.5396	30.0432
Tnfaip3	6.65564	9.89203	9.14503	9.44887	9.79086	9.59526
Tnfrsf11a	0.0001	0.11491	0.0434543	0.0001	0.0001	0.0001
Tnfsf12	3.51181	2.00615	25.5113	2.98669	3.35495	3.18946
Dedd	19.1136	12.4824	10.7151	15.5732	12.1251	15.8174
Cd68	0.175473	0.2861	1.51208	3.78245	2.24665	4.27157
Pgm5	0.863933	1.6617	1.1186	8.20893	6.07212	4.71521
Tnp1	0.0001	0.0001	0.0001	0.0001	0.0001	0.0001
Tnr	0.131166	0.0001	0.0001	0.605837	0.0001	0.478948
Lif	0.831471	0.666112	1.4013	4.93053	7.24957	2.87763
Ly6e	144.087	148.007	133.181	663.248	774.393	753.384
Tnfrsf23	7.10775	5.15176	6.43304	30.1707	36.0522	29.9284
Tpd52l1	1.53485	0.0001	1.37484	2.57938	0.476717	0.543827
Tpp2	17.9096	23.3782	18.4756	15.4145	16.6102	14.7258
Nr2c1	5.5893	3.44017	6.85557	2.31788	4.87195	3.01529
Hsp90b1	245.141	288.602	302.401	231.508	243.552	203.999
Mmp15	0.640442	1.12298	3.76539	10.6012	7.25039	10.4246
Traf5	7.06432	7.63411	16.6676	2.54751	2.61679	1.49267
Tob1	17.6931	15.5401	15.7966	21.6967	16.3638	17.4635
Mars2	0.613479	0.400222	0.377833	2.8079	2.46211	1.79287
AW011738	0.257697	1.47042	1.50712	5.32905	6.29732	4.76846
Herc6	0.535886	2.03889	1.3199	6.47062	6.8064	6.31297
Dusp8	1.00942	0.313627	0.710459	3.87148	3.81741	2.5287
Enho	7.08814	4.54674	4.01588	32.5711	21.1865	24.7221
Tnfsf4	0.0001	0.0001	0.0001	0.773832	0.187755	0.321217
Zrsr1	10.4655	4.8049	7.03081	4.37682	6.23803	8.13298
Adamts16	0.746439	0.347854	1.00687	2.2527	4.18861	4.08587
Ube2b	37.8093	48.5682	46.1066	38.8128	34.1722	38.2544
Adgra1	0.0001	0.484821	0.0001	0.817759	0.951981	0.651647
Sumo1	44.4487	44.054	50.6234	31.5717	36.5307	44.9347
Ugt1a2	0.0001	0.0900214	0.0001	0.0001	0.141368	0.0001
Unc119	16.5599	13.6531	16.4867	10.9334	9.3104	18.6881
Rrad	3.14278	4.27103	7.46496	28.7522	25.497	19.9017
Fst	5.40852	4.27652	6.61477	27.1015	28.5852	25.4249
Usf1	13.6803	11.3924	10.8744	16.4842	18.3947	28.6413
Ush2a	0.0001	0.0001	0.0001	0.0392711	0.0001	0.0001
Fam167a	0.0001	0.0454818	0.0001	0.0735908	0.0713955	0.0814344
Irgm1	15.9949	16.4836	22.7796	90.5611	93.1435	87.1183
Vamp2	33.2477	27.4434	25.3041	36.0278	35.3702	45.6829
Vdac1	220.67	204.762	172.602	223.776	174.776	201.385
Uqcc1	2.91217	4.46132	3.66825	19.3721	16.8434	17.4741
Vil1	0.0001	0.246737	0.209653	0.0001	0.0001	0.0277268
Vip	0.0001	0.0001	0.0001	0.0001	0.0001	0.0001
Vnn1	0.0001	0.0001	0.270454	0.128922	0.0625869	0.0001
Vpreb3	0.0001	0.0001	0.0001	1.8096	0.0001	0.0001
Trpv2	3.37368	1.92132	1.2664	2.03652	1.92082	1.18959
Vtn	0.0001	0.0001	0.0001	0.0001	0.0001	0.197493
Wap	0.0001	0.0001	0.0001	0.0001	0.268727	0.0001
Gm7609	0.218207	0.0001	0.268731	0.720104	0.65203	0.956319
Wnt10a	2.97339	1.07763	1.33175	1.62607	1.65444	2.80908
Wnt9b	0.0001	0.0001	0.0001	0.0001	0.0001	0.0001
Wnt3	0.0001	0.0617989	0.0001	0.0001	0.0001	0.0001
Wnt3a	0.0001	0.0001	0.0001	0.0001	0.0001	0.0001
Wnt6	0.512989	0.0001	0.0001	0.0001	0.584117	0.0001
Fgfr3	0.483094	0.0001	0.148819	0.956761	1.23755	0.823583
Ercc5	6.72287	9.6816	10.3163	7.0242	6.11789	3.62929
Ntn5	0.33703	0.85483	0.553404	3.55932	1.87042	2.845
Map3k19	0.0001	0.0001	0.166049	0.197784	0.0192779	0.087613
Slc23a3	0.0001	0.0001	0.0001	0.226836	0.293385	0.0001
Spta1	0.0001	0.0229664	0.0519085	0.111189	0.161756	0.0820634
Npbwr1	0.0001	0.0001	0.0001	0.0001	0.0001	0.0001
Plagl1	0.0001	0.0001	0.0001	0.0296849	0.0001	0.0001
Tmem185b	5.40635	6.25101	4.75623	7.62986	5.42323	3.92952
Epb41l5	1.63184	2.00985	1.54604	2.23009	2.55327	2.01229
Cfap221	0.0001	0.0001	0.0001	0.0001	0.0001	0.0001
C1ql2	0.0001	0.0001	0.0001	0.0001	0.0001	0.0001
Atp2a2	14.8215	16.7519	14.4707	76.5989	74.5877	65.7767
Zfa-ps	0.0001	0.0001	0.318226	0.0001	0.0001	0.0001
Rab3gap1	12.5794	18.4462	15.8007	15.5581	16.3896	15.2942
Trim30a	4.59411	8.30753	6.61095	27.1536	35.6704	29.0697
R3hdm1	13.813	20.2897	15.0671	13.5503	14.0867	11.7574
Lct	0.143447	0.0001	0.0354106	0.0001	0.0001	0.0001
Dars	32.9738	47.6843	36.4901	46.4246	42.0895	43.5542
Pcdh1	0.770266	2.01955	0.558083	5.22455	5.84229	4.6787
Dyrk3	0.426682	1.57697	0.525499	0.826251	2.47738	1.37159
Rnd1	0.802532	2.18113	1.68023	6.64013	6.37325	8.91236
Fbxl22	0.359492	0.122204	0.110761	0.988771	0.920872	0.875452
Tpm2	108.484	100.86	94.3857	491.884	472.154	461.389
Mybpc1	1.17289	2.15791	0.222325	7.70351	4.89241	3.97724
Ascl5	0.0001	0.0001	0.0001	0.274556	0.0001	0.0001
Zfp281	9.81911	17.5615	16.1386	8.43733	8.84355	5.64845
Trib3	5.60245	2.71759	1.53936	15.4024	11.9245	18.4738
Odr4	9.21512	15.8877	22.8337	14.0882	13.6673	11.4216
Smg7	9.45203	13.5698	10.4218	11.9233	9.07959	9.81886
Nmnat2	4.82694	6.45891	4.64535	5.90067	6.17501	5.69272
Dok7	0.427267	0.0001	0.613904	1.66093	1.27692	1.87287
Nos2	31.102	39.7872	33.0681	153.101	137.461	186.513
Cryzl2	0.0001	0.0001	0.0001	0.0001	1.99115	0.0001
Dars2	5.72643	7.03086	6.74891	2.91167	7.46209	3.96788
Klhl20	5.73645	9.80727	7.79333	8.13365	9.38654	4.99153
Suco	4.51197	7.60186	7.26566	5.41511	5.56448	3.44024
Dbh	0.232496	0.505425	0.0001	1.023	1.45554	0.905756
Fmo4	0.494716	0.161425	0.121938	0.0001	0.0001	0.0964769
Fmo6	0.0001	0.0001	0.0001	0.0001	0.0001	0.0001
4833438C02Rik	0.296704	0.591295	0.24364	1.47968	1.77322	1.92656
Tiprl	12.7103	7.78399	9.01625	8.35631	6.0457	5.05519
Rcsd1	0.0001	0.0001	0.0001	0.0001	0.0001	0.0001
Gm4846	0.0001	0.0001	0.0001	0.0001	0.0001	0.0001
Gm4847	0.0001	0.0001	0.0001	0.0001	0.0001	0.0001
Fam78b	0.602825	1.98524	0.807945	1.23292	3.83032	3.43701
Atf6	14.0346	12.4644	11.7864	16.327	18.9344	13.8003
Slfn8	0.396755	0.670927	0.352933	1.5908	2.33369	2.55493
Arhgap30	0.0001	0.0001	0.0486127	0.0001	0.0001	0.0768494
Tstd1	0.641754	1.04652	0.0001	0.0001	0.548079	0.156385
Trp53rkb	0.0802159	0.130754	0.246786	0.987471	0.513249	0.585503
Als2cl	0.0001	0.478373	0.0417779	0.625665	0.953767	0.791335
Rnf112	0.0001	0.0001	0.0001	0.0001	0.0001	0.0001
Gm38100	0.0001	0.0001	0.0001	0.0001	0.0001	0.0001
Cnst	5.21197	3.97503	3.01807	4.84494	2.62419	2.95579
Ccdc162	0.578849	0.629321	0.237705	2.77392	2.05951	1.75431
Cdc42bpa	11.9676	15.9976	17.7582	10.5891	11.8686	9.60024
Inpp4b	1.28668	0.279856	1.0301	4.92683	3.58935	3.30088
C130074G19Rik	0.0001	0.0001	0.0001	0.0001	0.0001	0.0001
Mark1	0.0001	0.0001	0.0477944	0.0001	0.0001	0.0001
Ifih1	2.14614	3.16906	3.11666	13.0269	14.3337	10.9534
Slc30a10	0.0001	0.0001	0.0001	0.0001	0.0001	0.0001
Lyplal1	13.1714	3.83907	5.66068	14.0125	7.46714	6.9896
Zfp207	79.5193	62.2062	83.8824	52.1139	68.5814	53.5198
Kctd3	10.1445	14.1952	14.3172	15.6542	13.4539	13.3251
Smyd2	33.3727	17.1238	25.0961	14.3013	16.2727	12.5549
Vash2	5.14727	6.26125	7.01511	9.0437	7.45844	4.97368
Flvcr1	1.3842	1.24627	1.94455	1.3518	1.05285	1.0536
Ppp2r5a	9.37805	9.22931	8.40675	8.17983	4.65357	4.77794
Lpgat1	20.0051	19.4819	18.4794	15.9355	19.1055	15.402
Hhat	6.98383	4.33883	6.68161	6.23026	2.68931	3.88809
Sbspon	0.0001	0.909306	0.0001	0.0001	0.164913	0.0001
Tfap2d	0.0001	0.0001	0.0001	0.0001	0.0001	0.0001
Kcnq5	0.0001	0.0001	0.0001	0.0001	0.0001	0.0001
Arhgef4	0.781717	0.531213	0.722107	0.229454	0.333855	1.20581
Helz2	1.97613	3.4983	3.10154	13.7007	13.4109	11.3978
Kansl3	10.8045	9.85082	9.94551	8.81049	11.2021	12.3732
Actr1b	36.1298	29.8422	47.6439	52.3344	49.172	47.0989
Zfp39	1.13619	1.87755	2.01504	1.68028	1.31962	1.23977
Eif5b	8.44552	10.6364	12.6218	7.11532	8.54858	7.49921
Slc9a2	0.0001	0.165166	0.0001	1.20298	0.302642	0.542465
Dnah7b	0.0001	0.0001	0.618738	0.0001	0.0001	0.0140816
Igf2	10.7669	18.693	13.518	70.0387	67.2516	55.6807
Gbp2	4.17647	2.66182	5.8534	16.1323	22.4147	18.1697
Hibch	12.8122	9.0796	7.28316	8.03665	8.85974	11.1179
Pms1	2.18648	3.42305	1.29266	2.25839	1.04572	0.681732
Ormdl1	5.36275	4.68517	9.19975	7.83995	5.97014	6.25097
Plcl1	1.75303	2.87345	2.87321	1.56695	2.25714	1.07733
Stradb	4.69022	8.87178	3.66329	11.3458	7.35964	9.77045
Mpp4	0.0001	0.0001	0.0001	0.0001	0.0001	0.0001
Drc3	0.095243	0.10354	0.0001	0.376998	0.325112	0.185488
Ndufs1	25.064	26.626	27.225	31.7934	36.7235	23.6245
Cdkn1a	100.56	120.476	101.877	504.026	475.297	461.422
Ccnyl1	7.30788	11.5237	10.0421	6.80534	7.50467	8.53195
Cps1	0.0001	0.0001	0.0001	0.0001	0.192662	0.0001
Cxcr1	0.0001	0.0001	0.0001	0.0001	0.0001	0.0001
Gpbar1	0.0001	0.5825	0.0001	0.0001	0.152593	0.34803
Aamp	93.8272	74.7649	75.9048	94.952	88.9636	94.0618
Stk11ip	3.56892	3.06103	2.27112	17.7854	11.4463	10.4117
Retreg2	22.6761	38.8594	38.6576	22.8223	15.4098	26.9419
Slc4a11	0.11055	0.120183	0.136136	0.583481	0.566054	0.484333
Gpr55	0.0001	0.0001	0.0001	0.0001	0.0001	0.0001
B3gnt7	0.0001	0.0001	0.0001	0.0001	0.0001	0.0001
Chrna1	29.2291	30.9938	27.2665	127.854	140.741	120.795
Cgref1	1.06261	0.43329	2.12664	7.07359	5.78476	3.23499
Itgb6	0.138476	1.29768	0.468784	2.80181	2.42268	3.23565
Espnl	0.0001	0.0001	0.0001	0.0286955	0.0001	0.0001
Sntb1	0.985381	3.30298	1.11249	7.15573	8.5898	8.11942
Farp2	2.44026	1.25289	0.38969	1.17359	1.83318	2.24537
Slco4c1	0.0001	0.0001	0.0001	0.0001	0.0001	0.0001
Klf5	6.44505	4.61582	4.34704	17.471	23.3705	27.2094
Mgmt	0.0001	0.7041	0.0001	0.760133	1.29043	1.05154
Zcchc2	2.54784	4.38581	1.96129	2.24289	3.64909	3.67163
Cdh19	0.0001	0.0001	0.0001	0.0001	0.0001	0.0001
Ikzf1	0.0001	0.0001	0.0001	0.0001	0.0001	0.0001
Ikzf2	2.74815	5.88374	3.08439	2.17154	1.73822	1.49867
Ikzf3	0.0001	0.0001	0.0001	0.0001	0.0001	0.0001
Ikzf4	0.0001	0.0001	0.0001	0.0001	0.0001	0.288746
Slc30a1	0.98031	0.973922	0.666181	0.595193	1.38566	0.757497
Zp3r	0.0001	0.0001	0.0001	0.0001	0.0001	0.0001
Ifi209	0.0506507	0.0001	0.0001	0.2226	0.582906	0.147849
Lrp11	7.948	2.03328	0.575923	5.12178	6.21096	4.6056
Zc3h12d	0.0001	0.281838	0.0532945	0.0001	0.147638	0.0001
Gm4922	0.0001	0.0001	0.0001	0.0001	0.0001	0.0001
Il22ra2	0.0001	0.0001	0.0001	0.0001	0.0001	0.0001
Il20ra	0.0001	0.0001	0.0001	0.0001	0.0001	0.0001
Aldh8a1	0.0001	0.0001	0.0001	0.0001	0.0001	0.0001
Tbpl1	5.74916	4.74641	10.981	5.76469	5.85504	3.53447
Ifi35	1.03996	0.989324	3.60217	4.46264	10.8787	9.30788
Dusp9	0.458408	2.13557	0.0807389	3.97697	3.57861	4.14627
Adamts14	4.99194	4.63079	6.79877	6.91407	6.40199	5.97554
Npffr1	0.0001	0.0001	0.0001	0.0001	0.0001	0.0001
Lrrc3	0.0001	0.0001	0.0001	0.0001	0.0001	0.0001
C2cd4c	0.0001	0.14238	0.0001	0.0001	0.0001	0.0001
Mex3d	20.0759	15.7506	26.1298	17.2431	13.299	13.48
Lingo3	0.0001	0.0001	0.190032	0.407355	0.482988	0.0001
Zfp938	3.35109	13.9106	8.52258	3.6779	5.27767	5.00321
Gm4924	0.685903	3.465	3.37877	0.213176	0.379071	0.157312
Ric8b	8.69777	9.80071	12.3088	7.80883	11.0436	7.94077
Gm4925	0.22659	0.0001	0.0001	0.0001	0.0001	0.441421
H2-T-ps	5.35203	5.90692	3.29594	21.4866	22.4376	18.9607
Cdk17	6.28406	10.7361	9.92115	7.15514	8.972	5.69683
Ccdc38	0.0001	0.0526833	0.0001	0.0213882	0.0827092	0.0472205
Tmtc3	3.95956	6.14561	7.5039	3.07488	3.87108	3.61086
Rassf9	0.250491	0.998265	0.514088	0.0001	0.0001	0.0001
Ptprq	0.0251462	0.0545608	0.431972	0.0331724	0.0749639	0.0001
Tspan13	0.0920271	2.69858	0.452986	3.47983	5.22079	5.28419
Trhde	0.216358	0.168041	0.152302	0.0001	0.158403	0.0001
Myrfl	0.0001	0.0001	0.0001	0.0001	0.194022	0.0554069
Lrrc10	0.0001	0.0001	0.0001	0.0001	0.0001	0.0001
Chn1	0.250897	0.233816	0.52963	0.851671	1.65237	1.85011
Aspa	0.691531	2.38058	1.84523	7.2027	7.18438	6.62416
Pla2g3	0.134889	1.09918	0.0001	0.0001	0.0001	0.0001
Npc1l1	0.0774466	0.0001	0.0001	0.0001	0.0001	0.113134
4932414J04Rik	0.0001	0.0001	0.0001	0.0001	0.0001	0.0001
Eml6	0.109491	0.713684	0.579443	0.587515	0.429837	0.373113
Gpr75	0.326857	0.355353	0.0001	0.0001	0.0001	0.0001
Fbll1	0.0001	0.0001	0.0001	0.0001	0.0001	0.0001
Gm4926	0.0001	0.0001	0.0001	0.0001	0.0001	0.0001
Btnl9	0.0001	0.0001	0.0001	0.0001	0.0001	0.0700251
Zfp454	0.171977	0.0001	0.211792	0.0757523	0.146885	0.167553
Col23a1	0.0625098	0.0679524	0.0001	0.879136	0.266593	0.273715
Sowaha	0.0001	0.0001	0.0001	0.0001	0.500824	0.0001
Zfp867	3.05689	5.66109	4.21167	2.14371	4.7787	3.23059
Tspan32	0.870917	0.946859	3.45605	6.4309	7.60223	8.38985
Smcr8	4.20227	5.37777	4.21874	4.41216	4.09346	3.9022
Dnah9	0.0001	0.0001	0.0001	0.0001	0.0001	0.0501147
Pfas	4.69081	2.59525	2.11958	0.953005	1.6712	1.46033
Slc13a5	0.0001	0.0001	0.0001	0.0001	0.0001	0.0001
Rtn4rl1	0.0001	0.0581992	0.329189	0.0001	0.182649	0.15629
Trarg1	0.054711	0.0001	0.0001	0.0001	0.0001	0.0001
Nsrp1	1.81668	5.86338	4.30007	5.59711	2.37564	3.59505
Ssh2	3.23775	4.4441	8.69814	5.66472	1.71094	3.52899
Sarm1	0.0685647	0.297841	0.0001	0.12064	0.0293348	0.133505
Perm1	0.16114	0.050124	0.255114	0.567158	0.864572	0.538025
1700071K01Rik	0.0001	0.0001	0.0001	0.0001	0.0001	0.0001
Slfn9	2.81953	6.70389	2.87976	5.06491	5.91198	3.03727
Slfn10-ps	0.0505641	0.576182	0.590562	0.68867	0.840489	0.418004
Slfn14	0.0001	0.0001	0.0001	0.0001	0.0001	0.0001
Gas2l2	0.0001	0.0001	0.0001	0.0001	0.0001	0.0001
Usp32	5.1701	7.07823	5.58159	4.00065	4.98223	3.91771
Mboat2	0.567902	0.205873	0.854838	2.11053	1.93974	2.8275
Asb2	1.93872	2.64363	2.79249	9.19827	10.7194	11.2044
Rsad1	2.55528	4.39862	3.90772	2.96173	2.07314	1.16182
Phospho1	0.138929	3.16976	0.798046	2.07771	2.13421	1.35266
Ttll6	0.0001	0.0001	0.0001	0.0001	0.0001	0.0001
Krt39	0.0001	0.0001	0.0001	0.0001	0.0001	0.0001
Aoc2	0.417681	0.454097	0.471552	0.306432	0.356718	0.644251
Tap1	5.9925	4.69089	6.12593	21.4172	25.1274	24.1993
Lrrc37a	0.0001	0.0001	0.0001	0.0001	0.0001	0.0001
Sppl2c	0.0001	0.0001	0.0001	0.0001	0.0001	0.0001
Akt3	11.4803	15.7083	10.3691	8.06851	7.87532	9.67529
Sdk2	0.0001	0.407533	0.0001	0.0001	0.0001	0.0001
Otop2	0.0001	0.0001	0.186588	0.0667453	0.0647545	0.0001
Prag1	1.77525	0.864562	1.91317	4.46025	7.75381	6.75581
Aloxe3	0.0001	0.0001	0.0001	0.0001	0.0001	0.0001
Enpp7	0.0001	0.0001	0.0001	0.0001	0.0001	0.0001
Coro6	9.03454	11.9495	7.72537	39.7655	34.8427	44.2899
Bpnt1	4.37494	3.171	8.28204	7.06062	5.46596	5.68307
Dusp27	2.32783	2.38758	2.59657	10.323	10.2022	9.75598
C1ql1	0.0001	0.0001	0.0001	0.0001	0.121262	0.0001
Capn10	2.30427	5.07712	5.52458	4.89524	2.83371	3.2327
Mllt11	1.58222	1.79664	3.03128	7.89236	8.55737	10.0706
Cdh20	0.0001	0.0001	0.0001	0.0001	0.0001	0.0001
H2-K1	28.4604	25.688	32.0769	113.215	116.574	125.978
Farsb	11.4839	9.33025	7.55716	14.0874	14.4455	10.3401
Fxr2	20.3859	23.7491	20.0865	21.9017	23.0774	19.7452
Ggt5	0.598326	0.418212	0.0527288	0.63957	0.839421	0.499667
Grem2	0.566538	0.0001	0.23265	0.0001	0.0001	0.0001
Katna1	5.42786	14.022	10.4264	5.69874	10.6742	5.28815
Mapk7	16.1363	11.2593	16.2034	6.94349	6.45328	12.0254
Esyt1	29.7983	28.9045	22.499	23.8892	22.2748	22.5384
Neu2	3.94208	1.38106	1.2948	0.462786	0.0749109	1.02424
Tenm2	0.0001	0.0001	0.0001	0.0001	0.0001	0.0001
Med24	10.7829	9.15881	12.7699	9.90299	8.89882	13.7377
Rgs7	0.0001	0.239443	0.0904799	0.0001	0.0001	0.0001
Rrp12	1.30955	0.311522	0.277296	2.88189	2.35898	2.55159
Sgcd	8.40295	22.3241	14.7071	12.1246	12.2481	12.0645
St18	0.0604124	0.196817	0.0001	0.0001	0.0258537	0.02948
Mcmdc2	0.0693424	0.0001	0.0001	0.0001	0.0001	0.0001
Myo7a	0.288282	0.0001	0.0592564	0.359492	0.410284	0.655217
Sulf1	21.0184	25.6243	26.3832	26.2851	26.0895	24.7746
Slco5a1	0.207778	0.0904158	0.0256786	0.237767	0.354819	0.161966
Hey1	0.481122	0.43591	0.0988416	1.41159	1.57483	1.1717
Lrrc24	0.557166	0.101041	0.228803	1.3078	1.50661	0.814192
Lax1	0.29833	0.0001	0.275585	0.0001	0.318464	0.0727384
Mgat4f	0.0001	0.0001	0.0001	0.0001	0.0001	0.0001
Klhl12	8.54574	15.1241	7.69814	7.42549	6.89665	8.83771
Isg20	10.8786	6.57077	11.5377	33.9166	49.4842	35.034
Rgsl1	0.0001	0.0001	0.0001	0.0001	0.0001	0.0001
Teddm2	0.0001	0.0001	0.0001	0.0001	0.0001	0.0001
Teddm1a	0.0001	0.0001	1.69266	0.0001	0.0001	0.0001
Map2k3os	2.37199	3.48899	0.171943	2.21091	0.476717	1.76721
Acvrl1	0.195163	0.106137	0.0001	0.515245	0.333271	0.380184
Zfp593	1.65514	0.194626	0.495932	2.32333	3.59095	3.57361
Brinp2	0.0001	0.0001	0.0001	0.0001	0.0001	0.0001
Slc25a33	0.37682	0.716852	2.66802	6.54977	4.34335	4.22087
Zbtb37	0.956137	2.17791	2.80367	1.12224	0.466652	1.1533
Tnfsf18	0.0001	0.0001	0.0001	0.0001	0.0001	0.0001
Mettl11b	0.0001	0.182619	0.0001	1.33016	0.0001	0.490771
Tmem223	0.472762	0.0001	0.291176	0.936297	1.21108	0.921092
Gpr161	1.81972	0.989251	0.896549	2.00237	1.01018	0.398976
Scn5a	0.732134	0.727756	1.85483	3.55358	5.51048	4.08567
Fmo9	0.0001	0.0001	0.0001	0.0001	0.0001	0.0001
Lrrc52	0.0001	0.0001	0.0001	0.0001	0.0001	0.0001
Adamts4	6.44931	9.60185	13.2189	15.7821	15.1874	24.9454
Vsig8	0.0001	0.0001	0.0001	0.0001	0.0001	0.0001
Nmi	0.64621	0.772802	1.90997	4.66405	4.57991	3.90287
Gm4956	0.0001	0.0001	0.0001	0.0001	0.0001	0.0001
Pgap1	2.03201	0.836882	1.59266	0.813145	0.68369	0.360028
Chac1	7.26717	4.04238	7.90981	22.2169	29.0584	24.5881
Gpr1	0.0001	0.0001	0.0001	0.0001	0.0001	0.107339
Dytn	0.0001	0.0001	0.0001	0.0001	0.0001	0.0001
Plekhm3	1.93055	3.59164	2.97532	2.9445	2.55679	2.02167
Catip	0.0001	0.183053	0.414617	0.0001	0.0001	0.0001
Psmb8	16.9116	13.5148	16.7345	50.8968	64.93	70.2704
Cfap65	0.0001	0.0001	0.0001	0.0001	0.0001	0.0001
Asic4	0.266931	0.290201	0.0001	0.0001	0.0570692	0.0001
Fam124b	0.0001	0.0001	0.0001	0.326341	0.0001	0.0001
Nyap2	0.0001	0.0001	0.0001	0.0001	0.0001	0.0001
Ankmy1	0.0546099	0.0001	0.0001	0.431969	0.465621	0.0532069
Neu4	0.0001	0.0001	0.0001	0.0001	0.0001	0.0001
Wif1	0.0001	0.0001	0.0001	0.0001	0.0001	0.0001
Cntnap5b	0.0001	0.0001	0.0001	0.0001	0.0001	0.0001
Serpinb13	0.0001	0.0001	0.0001	0.0001	0.0001	0.0001
Serpinb10	0.0001	0.0001	0.0001	0.0001	0.0001	0.0001
Cdh7	0.0001	0.0001	0.0001	0.0001	0.0001	0.0001
9930111J21Rik2	0.0001	0.0001	0.0001	0.0001	0.282812	0.0717711
Gm4981	0.0001	0.0001	0.0001	0.0001	0.0001	0.0001
Fat2	0.0001	0.0001	0.0001	0.0108895	0.0105672	0.0478642
Trappc1	50.1854	71.5884	53.4816	30.8101	46.6078	29.8217
Atg9a	25.6429	17.182	22.8485	26.5219	24.3861	24.8456
Vps54	5.51496	5.15976	5.01351	4.52461	2.96372	1.79107
Slc36a2	0.145535	0.0791588	0.0001	0.256154	0.372708	0.141791
Onecut3	0.0001	0.0001	0.0001	0.0001	0.0001	0.0001
Fndc10	0.965608	2.29037	1.72979	5.64063	7.49604	6.49918
Myo1g	0.0001	0.0001	0.0001	0.0001	0.137053	0.0521791
Rab29	0.148776	2.82883	0.366332	3.79563	5.58682	3.76618
Bivm	6.60877	4.73628	6.61538	5.18587	3.00171	4.29248
Fcgr4	3.67704	2.61391	2.78698	2.48997	5.67651	2.48015
Ovca2	0.903383	0.800294	0.865397	3.23966	1.34293	1.5646
Rgs13	0.0001	0.0001	0.0001	0.0001	0.0001	0.0001
Cd300lf	0.0001	0.0001	0.0001	0.0001	0.0001	0.0001
Atpaf2	8.82466	16.9704	13.2062	7.60135	7.61739	10.0766
Trpv3	0.0001	0.0001	0.0001	0.0001	0.0001	0.0001
Odf4	0.0001	0.0001	0.0001	0.0001	0.0001	0.0001
Gin1	1.64573	2.91923	1.86693	2.28746	0.591842	0.886121
Ap1s3	0.184498	1.93806	1.43848	0.649405	0.315055	0.239635
Tspear	0.0001	0.0001	0.0001	0.0001	0.0001	0.0001
Il17f	0.0001	0.0001	0.369752	0.0001	0.0001	0.0001
Olfr773	0.0001	0.0001	0.0001	0.0001	0.0001	0.0001
Olfr772	0.0001	0.0001	0.0001	0.0001	0.0001	0.343179
Olfr769	0.0001	0.0001	0.0001	0.0001	0.0001	0.0001
Olfr1355	0.0001	0.0001	0.0001	0.0001	0.0001	0.0001
Olfr1357	0.0001	0.0001	0.0001	0.0001	0.0001	0.0001
Olfr225	0.0001	0.0001	0.0001	0.0001	0.0001	0.0001
Olfr1386	0.0001	0.0001	0.0001	0.0001	0.0001	0.0001
Olfr12	0.0001	0.0001	0.0001	0.0001	0.0001	0.0001
Olfr324	0.0001	0.0001	0.0001	0.0001	0.0001	0.0001
Olfr314	0.0001	0.0001	0.0001	0.0001	0.0001	0.0001
Olfr317	0.0001	0.0001	0.0001	0.0001	0.0001	0.0001
Olfr332	0.0001	0.0001	0.0001	0.0001	0.0001	0.0001
Olfr222	0.0001	0.0001	0.0001	0.0001	0.0001	0.0001
Olfr1382	0.0001	0.0001	0.0001	0.0001	0.0001	0.0001
Olfr782	0.0001	0.0001	0.0001	0.0001	0.0001	0.0001
Olfr1385	0.0001	0.0001	0.0001	0.0001	0.0001	0.0001
Olfr316	0.0001	0.0001	0.0001	0.0001	0.0001	0.0001
Olfr312	0.0001	0.0001	0.0001	0.0001	0.0001	0.0001
Olfr804	0.0001	0.0001	0.0001	0.0001	0.0001	0.0001
Olfr787	0.0001	0.0001	0.0001	0.0001	0.0001	0.0001
Olfr792	0.0001	0.0001	0.0001	0.0001	0.0001	0.0001
Olfr412	0.0001	0.0001	0.0001	0.0001	0.0001	0.0001
Olfr406	0.0001	0.0001	0.0001	0.0001	0.0001	0.0001
Olfr224	0.0001	0.0001	0.0001	0.0001	0.0001	0.0001
Olfr1358	0.0001	0.0001	0.0001	0.0001	0.0001	0.0001
Olfr1415	0.0001	0.0001	0.0001	0.0001	0.0001	0.0001
Olfr774	0.0001	0.0001	0.0001	0.0001	0.0001	0.0001
Olfr391	0.0001	0.0001	0.0001	0.0001	0.0001	0.0001
Olfr417	0.0001	0.0001	0.0001	0.0001	0.0001	0.0001
Olfr813	0.0001	0.0001	0.0001	0.0001	0.0001	0.0001
Olfr325	0.0001	0.0001	0.0001	0.0001	0.0001	0.0001
Olfr247	0.0001	0.0001	0.0001	0.0001	0.0001	0.0001
Olfr1394	0.0001	0.0001	0.0001	0.0001	0.0001	0.0001
Olfr1412	0.0001	0.0001	0.0001	0.0001	0.0001	0.0001
Olfr780	0.0001	0.0001	0.0001	0.0001	0.0001	0.0001
Olfr801	0.0001	0.0001	0.0001	0.0001	0.0001	0.0001
Olfr827	0.0001	0.0001	0.0001	0.0001	0.0001	0.0001
Olfr420	0.0001	0.0001	0.0001	0.0001	0.0001	0.0001
Olfr1356	0.0001	0.0001	0.0001	0.0001	0.0001	0.0001
Olfr767	0.0001	0.0001	0.0001	0.0001	0.0001	0.0001
Olfr809	0.0001	0.389547	0.0001	0.0001	0.0001	2.44302
Olfr1396	0.0001	0.0001	0.0001	0.0001	0.0001	0.0001
Olfr397	0.0001	0.0001	0.0001	0.0001	0.0001	0.0001
Olfr390	0.0001	0.0001	0.0001	0.0001	0.0001	0.0001
Olfr323	0.0001	0.0001	0.0001	0.0001	0.0001	0.0001
Olfr794	0.0001	0.0001	0.0001	0.0001	0.0001	0.0001
Olfr462	0.0001	0.0001	0.0001	0.0001	0.0001	0.0001
Olfr464	0.0001	0.0001	0.0001	0.0001	0.0001	0.0001
Olfr463	0.0001	0.0001	0.0001	0.0001	0.0001	0.0001
[truncated: 20,201 more rows]
